# Supplementary material for: Circulating lipidome underpins gender differences in the pathogenesis of type 2 diabetes
Source: J Lipid Res. 2025 Apr 26;66(6):100816. doi: 10.1016/j.jlr.2025.100816 (PMC12155659; doi:10.1016/j.jlr.2025.100816)
Supplement: Supplementary Tables [file mmc1.xlsx]

## Sheet: Supplementary Table 3
Supplementary Table 3: The association of serum metabolites with T2D
	T2D cases		Controls
Metabolites	Mean	SE	Mean	SE	β	SE	P-Value
0.63_478.33	1.26124	0.0223408	0.732013	0.0175011	0.54	0.04	5.74e-35		FDR P value = 3.2x10-5
2.99_664.62	1.26165	0.0255812	0.731695	0.0153567	0.51	0.04	1.03e-31
0.63_498.35	1.23953	0.0213271	0.749302	0.0184547	0.558187	0.0528584	1.66105e-30
3.20_692.66	1.25208	0.0249933	0.739217	0.0158979	0.53419	0.0499324	3.33703e-29
0.20_205.05	1.21755	0.0251144	0.767532	0.0161581	0.503588	0.0481272	1.59293e-27
0.88_524.37	1.22957	0.025437	0.757467	0.0157819	0.505442	0.0484062	1.89331e-27
0.63_184.07	1.22713	0.0227346	0.759494	0.017799	0.503789	0.0488956	2.92743e-27
LPC 16:0	1.22218	0.0229569	0.763629	0.0177236	0.47	0.04	1.99e-26
0.20_199.04	0.81771	0.0169592	1.31061	0.0273155	-0.46	0.04	1.2e-25
0.30_288.29	0.822297	0.017287	1.3008	0.026712	-0.486112	0.048565	1.92653e-25
0.20_367.11	1.21928	0.0249995	0.766069	0.0162365	0.486767	0.0489044	2.18085e-25
LPC 22:6	1.21127	0.0237514	0.772889	0.0173025	0.496912	0.0506616	2.57848e-25
LPC 17:0/0:0	1.22089	0.024767	0.764713	0.016408	0.45	0.04	4.55e-25
LPE 16:0	1.21882	0.0254572	0.766461	0.0158584	0.45	0.04	6.9e-25
3.03_680.60	1.2195	0.0248507	0.765889	0.0163552	0.463345	0.0470591	5.26536e-24
LPE 18:0	1.21782	0.0265164	0.767307	0.0149122	0.469077	0.0481044	6.18217e-24
LPC 18:0	1.21284	0.0255544	0.771545	0.015822	0.44	0.04	9.6e-24
0.63_991.67	1.20386	0.0222918	0.779289	0.0184489	0.450562	0.047611	8.79264e-23
1.06_389.29	0.839503	0.0206723	1.26509	0.0184073	-0.41	0.04	9.01e-21
1.37_393.28	0.83928	0.0202401	1.26554	0.0198045	-0.474664	0.0549781	4.38138e-21
3.29_947.76	1.19896	0.0238435	0.783574	0.0173785	0.430273	0.0470902	5.66042e-21
0.58_530.30	1.1912	0.0226421	0.790439	0.0183883	0.43518	0.0482912	5.70585e-21
LPC 20:2	1.19131	0.0253359	0.790342	0.0161739	0.432988	0.0476353	7.70211e-21
3.20_666.64	1.21244	0.0249676	0.771884	0.0163275	0.436615	0.0483075	7.9559e-21
0.63_522.36	1.19207	0.0224816	0.789668	0.018492	0.42832	0.0475163	1.04791e-20
0.96_584.38	1.19374	0.025262	0.788183	0.0162251	0.432097	0.0480521	1.13583e-20
1.55_559.47	1.16987	0.0247003	0.809874	0.016915	0.430013	0.0479215	1.5672e-20
1.59_557.46	1.16159	0.0252594	0.81764	0.0164131	0.423425	0.0476125	4.84167e-20
0.76_581.45	1.19481	0.0225348	0.787237	0.0184143	0.427396	0.0484628	5.41323e-20
1.47_443.25	1.17977	0.0264196	0.800756	0.0151389	0.42493	0.0481137	5.45077e-20
2.53_651.52	1.18243	0.0227992	0.798336	0.0183918	0.422072	0.0477422	6.027e-20
0.42_316.32	0.843635	0.0173923	1.25677	0.0268949	-0.412443	0.0469098	2.19427e-19
FA 18:2 (linoleic acid)	1.1882	0.0236113	0.793128	0.0176869	0.414346	0.0478027	3.90629e-19
0.23_322.12	1.17616	0.0294291	0.804053	0.0111235	0.464809	0.0581797	5.32922e-19
LPC 20:1	1.18025	0.0248211	0.80031	0.0167271	0.409124	0.0471491	5.689e-19
TG 52:3;2O|TG 16:0_18:1_18:2;2O	1.19047	0.0245901	0.791094	0.0168489	0.403169	0.0467054	8.62129e-19
1.40_417.32	0.849125	0.0194797	1.24586	0.0224576	-0.428732	0.0518073	1.16776e-18
0.64_636.35	1.17479	0.0234043	0.805314	0.0180082	0.405861	0.0478605	1.40649e-18
0.97_664.38	1.17721	0.0246002	0.803097	0.0169524	0.402538	0.0473265	1.93466e-18
LPC 17:1	1.18534	0.0227633	0.795698	0.0183797	0.395556	0.0467084	3.83817e-18
1.32_568.43	1.17014	0.0188905	0.809624	0.021191	0.41415	0.0517177	4.38994e-18
1.65_560.47	1.15484	0.0241447	0.824074	0.0175487	0.398211	0.0474051	4.9299e-18
0.47_626.35	1.16509	0.0234864	0.814339	0.0180456	0.401965	0.0482296	5.26324e-18
TG 54:3	0.8473	0.0199748	1.24946	0.0210665	-0.412956	0.0510001	1.19664e-17
2.52_627.47	1.1713	0.0248641	0.808542	0.0167503	0.397265	0.0481023	1.29969e-17
2.55_677.54	1.15886	0.02457	0.820228	0.0171142	0.392007	0.0475497	2.06168e-17
0.21_255.01	1.16225	0.0292068	0.817014	0.0112454	0.417244	0.053176	2.15868e-17
DG 34:2	1.17302	0.0220255	0.806951	0.0191016	0.37	0.04	3.01e-17
0.89_583.38	1.17039	0.025757	0.809391	0.0158653	0.387675	0.0474662	3.88035e-17
LPC 15:0	1.17415	0.0210561	0.805904	0.0197657	0.388909	0.0479943	3.9488e-17
0.64_637.35	1.16407	0.023552	0.815301	0.0179999	0.385007	0.0472275	4.55983e-17
PE P-34:2|PE P-16:0_18:2	1.15905	0.0220569	0.820052	0.01928	0.382594	0.0472966	5.73635e-17
0.97_508.34	1.1697	0.0252726	0.810034	0.0163621	0.380405	0.0469667	1.00401e-16
0.23_331.19	1.17171	0.0232153	0.808169	0.0181985	0.379009	0.0470885	1.13588e-16
0.47_316.32	0.857633	0.0173069	1.22927	0.0271987	-0.375707	0.046305	1.36445e-16
0.64_532.30	1.16209	0.0246066	0.817169	0.0170576	0.379442	0.0473965	1.71853e-16
0.64_1049.68	1.16878	0.0243726	0.810885	0.0172274	0.381686	0.048508	1.75478e-16
PC 31:1	0.867805	0.0188196	1.20995	0.0244926	-0.385866	0.0485451	2.32272e-16
LPC 22:5	1.16581	0.0226668	0.813665	0.0187122	0.380201	0.0480516	3.02787e-16
0.24_269.08	1.14556	0.0250469	0.833054	0.0166967	0.373887	0.0472975	4.19197e-16
0.20_161.05	1.15625	0.0259355	0.822724	0.0157013	0.377724	0.0482566	5.49157e-16
0.20_89.03	1.15861	0.023813	0.820472	0.0178227	0.37133	0.0470699	6.10901e-16
3.06_709.63	1.17394	0.021443	0.806104	0.019504	0.365373	0.0459871	6.19846e-16
LPC 20:0	1.16613	0.022949	0.81337	0.0184818	0.368509	0.0469806	1.0742e-15
LPC 22:4	1.16238	0.0233206	0.816899	0.018216	0.366597	0.0472093	1.40988e-15
0.23_421.22	1.16563	0.0220252	0.813839	0.0192101	0.362075	0.0464781	1.55541e-15
CAR 12:0	1.17143	0.0218166	0.808427	0.0192779	0.36495	0.0472808	2.30465e-15
1.51_557.46	1.13113	0.0244987	0.847369	0.0173344	0.365054	0.0470765	2.36221e-15
0.58_556.35	1.15852	0.0238757	0.820554	0.0177668	0.363378	0.0481738	5.15194e-15
1.67_557.46	1.13377	0.0242909	0.844723	0.0175405	0.355905	0.0466922	7.01409e-15
LPC P-16:0 or LPC O-16:1	1.15631	0.0238865	0.822662	0.0177763	0.355471	0.0465324	7.78527e-15
1.73_559.47	1.1351	0.024225	0.843388	0.0176011	0.353745	0.04692	1.17483e-14
2.10_603.53	1.14299	0.0228731	0.835576	0.0188123	0.358506	0.0484737	1.385e-14
PC 34:0	1.15423	0.0252381	0.824657	0.016464	0.34	0.04	1.29e-14
CAR 14:1	1.16655	0.0201165	0.812976	0.0205192	0.350393	0.0469409	1.77826e-14
4.03_850.84	1.16038	0.02431	0.818785	0.017351	0.343985	0.0452496	1.89932e-14
0.95_1047.74	1.15622	0.0253478	0.822749	0.0163416	0.34	0.04	2.03e-14
0.76_569.37	1.15081	0.0251419	0.827954	0.0165777	0.345777	0.046273	2.96511e-14
2.73_653.54	1.15134	0.0231138	0.827442	0.0185126	0.346474	0.0466154	3.11904e-14
1.39_393.30	0.866914	0.0221329	1.21162	0.0155781	-0.383501	0.0552233	3.30232e-14
0.64_537.33	1.14795	0.0249201	0.830726	0.0168214	0.351458	0.0482236	3.69955e-14
0.90_558.33	1.15322	0.0252536	0.825625	0.0164512	0.340229	0.0464191	7.47971e-14
TG 52:2	0.872048	0.0206067	1.20204	0.0205859	-0.356687	0.0498612	7.78288e-14
0.47_499.31	0.866959	0.0182599	1.21153	0.0255646	-0.334463	0.0453762	1.07482e-13
PE P-38:2 or PE O-38:3	1.13111	0.0231085	0.847393	0.0187197	0.336637	0.0463632	1.29085e-13
PI 34:2	1.14416	0.0238747	0.834433	0.0178869	0.341136	0.0474716	1.4848e-13
0.20_292.14	1.142	0.0237462	0.836548	0.0180261	0.337016	0.0466832	1.54371e-13
2.35_675.52	1.13683	0.0243823	0.841668	0.0174305	0.340192	0.0471269	1.55708e-13
3.28_895.74	1.15551	0.0214579	0.823431	0.0197846	0.334559	0.0462312	1.58409e-13
0.63_1013.66	1.14658	0.0232219	0.832062	0.0184671	0.331596	0.0454488	1.59728e-13
CAR 10:1	1.16115	0.020387	0.818058	0.0204419	0.338207	0.0470306	1.72486e-13
1.99_1429.13	0.875454	0.0193084	1.19576	0.0236611	-0.337768	0.046717	1.78348e-13
0.24_335.22	1.15712	0.0229467	0.821893	0.0185905	0.332842	0.045835	1.86951e-13
1.99_1428.13	0.872438	0.0194738	1.20132	0.0232433	-0.338102	0.0469284	1.96438e-13
TG 50:1|TG 16:0_18:0_16:1	1.15498	0.0212829	0.823943	0.0199217	0.331131	0.0458913	2.07124e-13
3.07_367.34	1.1599	0.0211318	0.819246	0.0199513	0.331188	0.0457136	2.08125e-13
3.94_848.84	1.16003	0.0243384	0.819116	0.017327	0.329507	0.0451874	2.22497e-13
0.71_1128.68	0.867547	0.0183968	1.21043	0.0253143	-0.329968	0.0453775	2.31735e-13
1.23_591.39	1.13924	0.0245214	0.839271	0.0172748	0.33241	0.0464382	2.95135e-13
0.20_101.03	1.1394	0.0243185	0.839113	0.017482	0.333164	0.046844	3.59465e-13
FA 18:3 (linolenic acid)	1.1531	0.0226519	0.825739	0.0188835	0.332132	0.0469755	5.00913e-13
3.06_647.58	1.15724	0.0211912	0.821775	0.019952	0.32445	0.0455859	5.77721e-13
1.19_573.45	1.12526	0.0246563	0.853319	0.0171825	0.328294	0.0466103	7.09791e-13
3.06_369.35	1.15632	0.0212515	0.822654	0.0199231	0.322829	0.0455644	7.68487e-13
3.06_687.57	1.15406	0.0214211	0.824824	0.0198343	0.322433	0.0455654	7.87947e-13
ST 27:1;O;S	1.10848	0.0246688	0.870723	0.0171927	0.340734	0.0489074	8.58846e-13
0.26_277.18	1.13857	0.0248067	0.839938	0.0169774	0.33044	0.0475479	8.73839e-13
0.19_242.05	1.13925	0.023453	0.839264	0.0183253	0.3221	0.0461246	1.25419e-12
CAR 14:2	1.1536	0.0206992	0.825258	0.0203617	0.322719	0.0466319	1.62231e-12
2.25_1592.16	0.879248	0.0213812	1.18883	0.0188768	-0.346434	0.0524601	1.82396e-12
3.06_711.57	1.15432	0.0210618	0.824569	0.0200925	0.317314	0.0458001	2.09992e-12
0.71_1084.67	0.874701	0.0186088	1.19714	0.0250173	-0.316265	0.0453847	2.13877e-12
PI 36:2	1.12507	0.0214808	0.853513	0.0202143	0.323948	0.0477403	2.60633e-12
LPC 20:5	1.14126	0.0212077	0.837275	0.0201923	0.317587	0.0464292	2.6536e-12
0.97_560.33	1.13873	0.0247596	0.839779	0.0170271	0.318936	0.0464805	2.76566e-12
PE P-36:2 or PE O-36:3	1.12933	0.0228222	0.849186	0.0190008	0.315335	0.0461182	3.04817e-12
2.54_653.49	1.13004	0.0250652	0.848471	0.0167138	0.316995	0.0465277	3.68875e-12
0.75_568.36	1.14495	0.0243978	0.833654	0.0173701	0.317092	0.0464615	3.76196e-12
LPC 20:3	1.14354	0.0217319	0.83504	0.0197528	0.333479	0.0515585	4.98711e-12
0.72_1040.64	0.874533	0.0189108	1.19745	0.0244372	-0.311779	0.0456225	5.24026e-12
Hex3Cer 34:1;2O	0.885192	0.0207911	1.17811	0.0206725	-0.3	0.04	2.2e-11
TG 50:2|TG 16:0_16:0_18:2	1.14559	0.0223418	0.833026	0.0192329	0.310324	0.0461798	7.02403e-12
0.21_352.06	0.884692	0.0178322	1.17901	0.0264469	-0.312501	0.0468107	9.29419e-12
FA 22:1 (erucic acid)	1.12401	0.0226484	0.8546	0.0192138	0.312024	0.0467155	1.0091e-11
0.76_281.24	1.14012	0.0228553	0.838408	0.018859	0.312478	0.0468476	1.06137e-11
TG 56:6	0.875223	0.0196371	1.19618	0.0229664	-0.319584	0.0486834	1.11962e-11
3.06_671.58	1.14981	0.0210019	0.828924	0.0202095	0.305746	0.045583	1.1223e-11
2.54_779.58	1.14299	0.022296	0.83558	0.0193037	0.306616	0.0459728	1.3699e-11
3.13_759.62	1.13942	0.0219186	0.839095	0.0196602	0.306106	0.0460591	1.58874e-11
0.75_540.37	1.13302	0.0239225	0.845476	0.0179193	0.305443	0.0460281	1.74566e-11
3.98_876.87	1.14631	0.023861	0.832326	0.017883	0.300062	0.0449646	2.09731e-11
1.54_560.47	1.11714	0.0232898	0.861662	0.0186608	0.304809	0.0464233	2.28853e-11
0.20_179.06	1.1577	0.0227469	0.821338	0.0187492	0.307708	0.0471289	2.42474e-11
0.24_359.22	1.14699	0.0229626	0.83166	0.0186908	0.301472	0.0457674	2.56499e-11
PC 34:2;O|PC 16:0_18:2;O	1.14021	0.0234023	0.838319	0.018364	0.300785	0.0455856	2.62041e-11
PC 35:5|PC 15:1_20:4	1.1375	0.0181177	0.841004	0.0223466	0.305046	0.0475759	3.13414e-11
TG 52:4;2O|TG 16:0_18:1_18:3;2O	1.1414	0.023049	0.837137	0.0186737	0.298122	0.0456876	3.60239e-11
LPC O-16:0	1.13372	0.0217101	0.844767	0.0199072	0.29	0.04	3.22e-11
2.53_629.47	1.1249	0.0237476	0.853683	0.0181474	0.300082	0.0462457	4.20777e-11
0.64_533.30	1.12177	0.0243615	0.856891	0.0175175	0.299768	0.046295	4.63444e-11
0.19_278.12	1.1283	0.0235535	0.850228	0.0183176	0.299601	0.0465067	5.13152e-11
0.28_415.21	0.881221	0.0180075	1.18525	0.0261448	-0.298471	0.0461856	5.91273e-11
0.24_215.03	1.13335	0.0232584	0.845146	0.0185593	0.299849	0.0468044	6.07648e-11
DG 36:3	1.12267	0.0223934	0.855965	0.0194594	0.299628	0.0467839	6.29057e-11
0.22_278.25	0.885134	0.0195659	1.17821	0.0233464	-0.295992	0.0460575	7.43282e-11
LPC P-18:0 or LPC O-18:1	1.13231	0.0228106	0.846185	0.018981	0.295628	0.0459784	8.26358e-11
3.94_900.87	1.13876	0.0236692	0.839749	0.0181252	0.290353	0.0449866	9.05197e-11
1.17_415.31	0.889052	0.0183185	1.17124	0.025669	-0.299301	0.0471045	9.11992e-11
2.67_577.52	1.1373	0.0206407	0.841202	0.0206795	0.293474	0.0465756	1.24656e-10
3.98_900.87	1.1356	0.0234144	0.84289	0.018393	0.285583	0.0448873	1.71142e-10
0.19_244.91	0.885953	0.0188946	1.17675	0.0246386	-0.29671	0.0479143	1.73694e-10
3.94_862.86	1.13951	0.0238783	0.83901	0.0179182	0.286883	0.0452108	1.78495e-10
3.95_874.86	1.1362	0.0236679	0.842293	0.0181465	0.285826	0.045109	1.90086e-10
LPC 14:0	1.12486	0.0202518	0.85373	0.0211768	0.290355	0.046795	2.09487e-10
0.52_251.20	1.13857	0.0222468	0.839941	0.0194002	0.292063	0.0469875	2.32161e-10
2.26_1593.17	0.892718	0.0215238	1.16478	0.0191719	-0.309286	0.0516589	2.39553e-10
0.81_566.38	1.12403	0.024326	0.854572	0.0175476	0.288208	0.0462448	2.73688e-10
2.15_629.55	1.13171	0.0227685	0.846788	0.0190252	0.28817	0.0469573	2.7652e-10
0.23_366.07	0.892712	0.0174455	1.16479	0.027043	-0.288399	0.0468626	2.80518e-10
2.54_655.49	1.11641	0.0243079	0.862422	0.0175939	0.285907	0.0462284	3.19344e-10
FA 18:2;O	1.13209	0.0223556	0.846405	0.0193858	0.283202	0.0454462	3.34673e-10
3.10_764.70	1.13414	0.0201217	0.844355	0.0211089	0.281855	0.0453048	3.61935e-10
0.47_1068.64	0.884039	0.019018	1.18018	0.0243853	-0.282046	0.0453416	3.80684e-10
CAR 18:1	1.13266	0.0186003	0.845836	0.0221555	0.28406	0.0465738	4.31371e-10
3.95_926.90	1.13093	0.0233891	0.847578	0.0184563	0.278476	0.0449083	4.88156e-10
2.08_1566.16	0.891156	0.0199839	1.16753	0.0226335	-0.284321	0.0463381	4.94676e-10
PE 36:1	1.12599	0.0212284	0.852571	0.020406	0.282196	0.0461955	5.42296e-10
FA 20:5 (eicosapentaenoic acid)	1.12932	0.022704	0.849201	0.0191084	0.27	0.04	5.6e-10
PE 38:4	1.12315	0.0187524	0.855471	0.0222555	0.281438	0.0468166	6.819e-10
0.69_506.32	1.11507	0.0236699	0.863815	0.0182861	0.279397	0.0461556	7.28177e-10
0.21_261.06	0.890831	0.0192132	1.1681	0.0241199	-0.276359	0.0453084	8.32199e-10
CAR 18:0	1.12328	0.0207727	0.855342	0.0208073	0.277967	0.0462195	8.58843e-10
PE P-34:2 or PE O-34:3	1.10956	0.0226266	0.869588	0.0193736	0.275614	0.0456246	9.51626e-10
1.20_551.36	1.11507	0.0237198	0.863813	0.0182339	0.277819	0.0459298	9.54519e-10
3.09_708.65	1.13029	0.0214339	0.848222	0.0201789	0.276983	0.0459673	9.79486e-10
SM d33:1	0.910075	0.0207462	1.13502	0.0215226	-0.286754	0.0486087	1.16296e-09
DG 34:0	0.889902	0.0220672	1.16974	0.0175346	-0.290783	0.0502429	1.23414e-09
3.94_888.88	1.13175	0.0236363	0.84675	0.0182109	0.273771	0.0453845	1.26409e-09
0.22_269.06	0.890787	0.0216691	1.16818	0.0186974	-0.281939	0.0481766	1.48438e-09
SM 35:2;2O|SM 18:2;2O/17:0	0.914613	0.0205111	1.12746	0.0220758	-0.26	0.04	3.15e-09
DG 34:1	1.12557	0.0205908	0.852999	0.0209105	0.274719	0.0462529	1.637e-09
0.64_530.30	1.11901	0.0237738	0.859728	0.0181557	0.275671	0.047751	1.695e-09
2.75_655.51	1.12071	0.0238124	0.857984	0.0181062	0.275543	0.046638	1.72896e-09
0.31_317.21	1.12894	0.0222672	0.849587	0.0194997	0.270091	0.0454569	2.02033e-09
0.74_436.28	1.11617	0.0238853	0.862674	0.0180535	0.269511	0.0453887	2.03886e-09
TG 52:2|TG 18:0_16:1_18:1	1.1227	0.0222066	0.855941	0.0196257	0.268967	0.0457925	2.30068e-09
1.70_561.49	1.09815	0.023166	0.88175	0.0189132	0.27019	0.0460134	2.67783e-09
3.90_551.51	1.11175	0.0226119	0.867291	0.0193677	0.272602	0.0468343	2.81107e-09
3.12_760.62	1.11781	0.0219067	0.860975	0.0199475	0.268053	0.0457197	3.16464e-09
0.19_202.11	1.11884	0.0235715	0.859909	0.018365	0.269169	0.0462018	3.30557e-09
3.98_888.87	1.12125	0.022953	0.857428	0.0189558	0.263982	0.0449613	3.78246e-09
2.12_807.57	1.11708	0.0218603	0.861729	0.019997	0.278367	0.0508432	4.69285e-09
3.14_717.57	1.11842	0.0215477	0.860344	0.0202489	0.264043	0.0456826	5.29467e-09
LPC 16:1	1.11812	0.0197597	0.860655	0.0216567	0.262938	0.0457952	5.60712e-09
0.69_557.32	1.11277	0.0238076	0.866213	0.0181526	0.263122	0.0461053	5.81709e-09
0.24_351.22	1.12288	0.023157	0.855749	0.0187461	0.262176	0.0455281	6.25118e-09
3.10_750.67	1.12538	0.0199635	0.853192	0.0213783	0.261353	0.0454463	6.30341e-09
0.18_353.16	0.894669	0.016521	1.16137	0.0283223	-0.264811	0.046518	6.87208e-09
DG 32:1	1.12324	0.0212173	0.855381	0.0204551	0.262552	0.0459647	6.92662e-09
2.48_782.62	1.11208	0.0166362	0.866944	0.0238037	0.27646	0.0518438	6.99152e-09
0.76_361.24	1.12201	0.0229362	0.85664	0.0189648	0.262313	0.0460183	7.56733e-09
3.13_666.64	1.11322	0.022773	0.865742	0.0191997	0.26111	0.0459149	8.36347e-09
TG 50:2	0.90229	0.0207471	1.1482	0.0213256	-0.268152	0.0477185	8.36806e-09
TG 42:0	0.888585	0.018133	1.17207	0.0259726	-0.25	0.04	8.16e-09
PE P-36:1 or PE O-36:2	1.10389	0.0224541	0.875595	0.0195922	0.25907	0.0457159	8.8259e-09
PC O-34:1	0.902696	0.0201533	1.14751	0.0225391	-0.25	0.04	1.28e-08
2.48_764.60	1.12154	0.0222938	0.85713	0.0195613	0.259318	0.0471218	1.37449e-08
0.62_599.32	1.11596	0.023587	0.862889	0.0183671	0.255557	0.0461305	1.98724e-08
2.36_744.57	1.11339	0.0192203	0.865573	0.0221314	0.257028	0.0467692	2.11061e-08
1.24_467.31	1.09893	0.024627	0.880914	0.01724	0.258669	0.046903	2.14625e-08
3.14_506.38	1.11048	0.0223094	0.868624	0.0196657	0.252015	0.0457733	2.67595e-08
3.15_664.63	1.13491	0.0233426	0.843583	0.0184666	0.252486	0.0464276	3.60828e-08
0.19_161.02	0.902759	0.0207663	1.1474	0.0212977	-0.255679	0.0476932	3.62741e-08
1.91_720.58	0.908337	0.0207602	1.13794	0.0214531	-0.257694	0.0483807	3.67144e-08
PE P-36:4 or PE O-36:5	1.09876	0.0199385	0.881094	0.0218598	0.247915	0.0462232	4.09218e-08
3.10_707.61	1.11663	0.0204947	0.8622	0.0211298	0.245499	0.0452647	4.67915e-08
0.72_538.35	1.106	0.0248481	0.873352	0.0169751	0.247649	0.0459408	4.71342e-08
PE P-40:4 or PE O-40:5 Isomer B	1.09606	0.019592	0.884015	0.0221769	0.248918	0.046999	4.78086e-08
1.96_830.56	1.10651	0.0199695	0.872814	0.0217043	0.247285	0.0461582	4.87146e-08
0.24_215.17	1.11239	0.0232258	0.86662	0.0187594	0.25106	0.0468432	5.01595e-08
2.13_787.59	1.10999	0.0218343	0.869134	0.0201054	0.249619	0.0475931	5.41885e-08
0.27_286.14	1.10766	0.0211098	0.871594	0.0207659	0.248278	0.0462272	5.63052e-08
2.17_844.60	1.10032	0.0231237	0.879417	0.0189448	0.24688	0.0470352	6.0768e-08
PC 36:3 Isomer A	1.10513	0.0233115	0.874274	0.0187187	0.247861	0.0475804	6.38095e-08
CAR 16:0	1.11334	0.0185053	0.86562	0.0226221	0.245515	0.04654	7.11237e-08
2.18_818.55	1.10382	0.0174148	0.875669	0.0235345	0.268997	0.0551971	7.52554e-08
PC O-32:0	0.902656	0.0208882	1.14758	0.0210341	-0.247369	0.0469454	7.865e-08
FA 20:4 (arachidonic acid)	1.1057	0.022212	0.873668	0.019806	0.24	0.04	7.57e-08
2.74_631.49	1.11163	0.0234934	0.867414	0.01849	0.242663	0.0458149	8.23346e-08
0.19_246.91	0.89541	0.0191183	1.16008	0.0243485	-0.24911	0.0478475	9.07325e-08
PC 32:0	1.10892	0.0228057	0.870268	0.0192049	0.24247	0.04639	9.12429e-08
3.81_687.55	1.0987	0.0249026	0.881158	0.0168939	0.24332	0.0471356	1.05789e-07
CAR 18:2	1.10474	0.0197036	0.874693	0.0219381	0.239751	0.0456557	1.05932e-07
LPC 18:2	1.0836	0.0213934	0.897706	0.0208161	0.240993	0.0458834	1.06098e-07
3.95_836.84	1.1136	0.0231017	0.865348	0.0188747	0.238087	0.0449779	1.09654e-07
PI 36:1	1.09329	0.0219379	0.887021	0.0201927	0.238347	0.0453478	1.18169e-07
0.30_343.23	1.11395	0.021114	0.864982	0.0206736	0.237617	0.0452363	1.27807e-07
LPC 20:4	1.09628	0.0225473	0.883778	0.019566	0.241108	0.0463988	1.29346e-07
GlcCer d34:1	0.896073	0.0191478	1.15892	0.0243036	-0.23	0.04	1.37e-07
0.47_275.20	1.1098	0.0230113	0.869339	0.018994	0.24122	0.046844	1.38926e-07
Cholesterol	0.907771	0.0198406	1.13889	0.0232091	-0.239894	0.0464114	1.48132e-07
0.22_382.07	0.911681	0.0175892	1.13233	0.0267544	-0.237867	0.0459586	1.54274e-07
0.37_320.23	1.10927	0.0233489	0.869894	0.0186543	0.235728	0.0452636	1.55978e-07
0.19_268.07	1.10321	0.0236059	0.876318	0.0184145	0.236825	0.0456521	1.57385e-07
1.53_339.32	1.09623	0.0211563	0.88383	0.0208799	0.239207	0.0465318	1.79522e-07
2.18_740.52	1.09929	0.0196574	0.880525	0.0220695	0.234135	0.0453765	1.91979e-07
1.78_561.49	1.08324	0.0230291	0.898103	0.0191396	0.234943	0.045628	1.99102e-07
0.19_188.99	1.1153	0.0213958	0.863574	0.0204191	0.23478	0.0456451	2.00348e-07
2.23_736.58	1.10533	0.0226033	0.874068	0.0194341	0.23522	0.0461257	2.06705e-07
2.27_783.64	1.1109	0.0232327	0.868175	0.0187628	0.232179	0.0448764	2.15279e-07
1.12_568.40	1.10505	0.0224774	0.874358	0.019559	0.23545	0.0457986	2.18421e-07
DG 36:4 Isomer A	1.0887	0.0227288	0.892058	0.0194345	0.233795	0.0455829	2.217e-07
0.63_1509.00	1.10033	0.0246126	0.879402	0.0172588	0.233252	0.0454204	2.27829e-07
1.90_843.57	1.10371	0.021589	0.875787	0.0204003	0.230821	0.0452897	2.69893e-07
0.22_398.06	0.917258	0.0184927	1.12309	0.0254575	-0.23526	0.0464449	2.70858e-07
1.02_585.49	1.11844	0.0217939	0.86032	0.0200379	0.236673	0.047057	2.72243e-07
3.10_685.56	1.10922	0.0197948	0.869946	0.02179	0.229942	0.0452858	3.2594e-07
1.53_419.31	1.09573	0.0208634	0.884367	0.0211428	0.233938	0.046549	3.36174e-07
PC 38:4 Isomer B	1.09831	0.0212575	0.881584	0.0207634	0.229325	0.0456076	3.57997e-07
2.54_821.61	1.09779	0.0242074	0.882139	0.0177471	0.22834	0.0454361	3.88176e-07
0.18_416.16	0.90787	0.0168418	1.13873	0.0277739	-0.23135	0.0462147	3.98123e-07
3.63_920.80	1.10112	0.0229042	0.878553	0.0191667	0.227379	0.0450673	4.01714e-07
0.19_260.98	1.10483	0.0221922	0.874594	0.0198335	0.228456	0.0456888	4.26478e-07
TG 48:4 Isomer A	0.899978	0.0180735	1.15217	0.0260914	-0.231656	0.0464999	4.47981e-07
3.74_876.78	1.09031	0.0218019	0.890287	0.020354	0.22677	0.0456538	4.85201e-07
PC 36:6	1.09809	0.0192295	0.881819	0.0224148	0.228026	0.0459263	5.27019e-07
0.71_478.29	1.09682	0.0201611	0.883196	0.021714	0.225309	0.0454035	5.33413e-07
0.20_143.04	1.09627	0.0244964	0.883784	0.0173986	0.226143	0.0456207	5.55723e-07
0.21_715.04	0.915521	0.0200588	1.12595	0.0229212	-0.225263	0.0453581	5.64604e-07
3.09_295.23	1.10699	0.019557	0.872299	0.0220075	0.225192	0.0453042	5.71588e-07
TG 52:3	1.09161	0.0228267	0.888861	0.0193123	0.226082	0.0462201	5.91447e-07
2.78_815.70	1.08843	0.0232815	0.89235	0.0188357	0.225219	0.0455855	6.13617e-07
3.75_878.74	1.08393	0.0220434	0.897334	0.0201777	0.224501	0.0459031	6.32522e-07
3.90_896.72	1.08619	0.0246801	0.894831	0.017144	0.229314	0.0478912	6.70797e-07
0.24_361.24	1.106	0.0228604	0.873354	0.0191743	0.224075	0.0454521	6.73629e-07
0.19_277.07	1.09852	0.0220816	0.881351	0.0200023	0.224392	0.0456617	6.80475e-07
0.19_276.08	1.09917	0.0215753	0.880658	0.0204673	0.224097	0.0456003	6.81999e-07
3.12_726.66	1.08865	0.0225262	0.892113	0.0196466	0.224975	0.0457929	7.11937e-07
1.01_379.22	1.10183	0.0226392	0.8778	0.0194285	0.226052	0.0466049	7.41825e-07
0.19_247.06	1.09751	0.0222507	0.882447	0.019849	0.222844	0.0456234	7.56211e-07
0.22_230.00	0.917932	0.0176002	1.12198	0.0266974	-0.225565	0.0462492	7.57507e-07
0.76_663.46	1.09746	0.0215605	0.882496	0.0205009	0.2228	0.0459021	8.0188e-07
2.10_767.57	1.09137	0.0232235	0.889123	0.018887	0.223915	0.0460781	8.20017e-07
2.04_743.53	1.10617	0.0208905	0.873166	0.0209714	0.221687	0.045379	8.41705e-07
2.02_1514.12	0.919758	0.0204209	1.11899	0.0223293	-0.227686	0.0469636	8.50602e-07
FA 24:1 (nervonic acid)	1.07839	0.021833	0.903542	0.0204393	0.224102	0.0460818	8.86038e-07
1.50_338.34	1.09103	0.0227202	0.889496	0.0194279	0.219009	0.0450636	1.02452e-06
3.93_594.56	1.09368	0.0212099	0.886599	0.0208649	0.216933	0.0445594	1.0498e-06
0.60_171.10	1.0965	0.0234345	0.88354	0.0186318	0.222109	0.0461668	1.09407e-06
3.04_688.58	1.10742	0.0205164	0.871849	0.0212591	0.218256	0.0451872	1.16821e-06
1.89_575.51	1.09279	0.0225101	0.887567	0.0196315	0.221628	0.0460756	1.17954e-06
DG O-30:1|DG O-16:0_14:1	0.910668	0.0174957	1.13403	0.0268879	-0.222163	0.046833	1.20496e-06
0.58_480.31	1.09075	0.0228754	0.889807	0.0192662	0.221874	0.046756	1.23677e-06
TG 60:4	1.0697	0.0220003	0.913415	0.0203384	0.220355	0.046219	1.38595e-06
1.01_363.25	1.10068	0.0223644	0.879033	0.0197089	0.223055	0.046989	1.44887e-06
3.90_876.80	1.08685	0.0217456	0.894095	0.0204438	0.219571	0.0474419	1.63086e-06
PE P-34:1 or PE O-34:2	1.08104	0.022388	0.900567	0.0198461	0.214132	0.0452042	1.74913e-06
0.28_243.20	1.09883	0.0233169	0.881025	0.0187483	0.218383	0.0465551	1.78323e-06
0.31_341.21	1.10266	0.0219944	0.876911	0.0200417	0.215225	0.0454708	1.81975e-06
PC 36:3 Isomer B	1.0962	0.0221467	0.883858	0.0199624	0.217227	0.0470822	2.06707e-06
0.92_778.59	1.09394	0.0244548	0.88632	0.017448	0.213853	0.0454452	2.09648e-06
0.94_293.25	0.915327	0.0198914	1.12628	0.0232138	-0.21213	0.0450453	2.26594e-06
1.95_367.24	0.912741	0.0215798	1.13057	0.0198247	-0.216079	0.0466456	2.44087e-06
1.97_809.58	1.08886	0.020275	0.891876	0.0217448	0.212895	0.046199	2.68308e-06
Cer d40:0	1.09641	0.0230354	0.883631	0.0190619	0.211358	0.045537	2.81301e-06
0.23_397.18	1.08279	0.0224073	0.898601	0.0198133	0.209862	0.0453131	3.06339e-06
1.38_555.44	1.07851	0.02341	0.9034	0.0187194	0.210454	0.0455695	3.10828e-06
PC 35:3	1.0965	0.0198712	0.883533	0.021951	0.214407	0.0470904	3.12208e-06
0.50_482.29	1.08987	0.0230136	0.890768	0.0191232	0.208934	0.0452039	3.16987e-06
PC 16:0/9:0 CHO	1.08515	0.0220677	0.895985	0.0201426	0.210595	0.0455517	3.22149e-06
0.41_249.19	1.10147	0.0219399	0.878184	0.0201054	0.211358	0.0460386	3.33598e-06
0.60_301.16	1.08335	0.0214298	0.89798	0.0207842	0.208978	0.0455869	3.63637e-06
FA 14:0 (myristic acid)	1.09569	0.0224686	0.884416	0.0196499	0.210655	0.0460824	3.7943e-06
1.89_727.58	0.914089	0.0201139	1.12833	0.022803	-0.214144	0.0477131	4.22877e-06
2.48_701.54	1.0865	0.024857	0.894485	0.0169105	0.209357	0.0471087	4.66654e-06
0.71_385.24	1.09416	0.0202114	0.88608	0.0217154	0.207397	0.0456123	4.88646e-06
3.90_879.75	1.07965	0.0229597	0.902118	0.0192333	0.21038	0.0482245	4.97246e-06
TG 46:2	0.917326	0.0183704	1.12298	0.0256351	-0.2	0.04	4.92e-06
1.97_862.55	1.07911	0.0217028	0.902725	0.0205628	0.20561	0.0456733	5.30774e-06
0.32_223.17	1.10161	0.0221864	0.878029	0.0198714	0.205706	0.0457722	5.49738e-06
Cer d42:0	1.09003	0.0227402	0.890595	0.0194137	0.203597	0.0455134	5.97784e-06
1.91_367.36	1.06623	0.0234485	0.917412	0.0186859	0.204943	0.0457082	6.17846e-06
PE P-38:4 or PE O-38:5	1.07575	0.0215657	0.906518	0.0207318	0.203413	0.0453978	6.30917e-06
1.14_593.48	1.06944	0.0229979	0.913713	0.0192268	0.204488	0.045795	6.68899e-06
0.32_321.24	1.09662	0.0212807	0.883411	0.0207642	0.201874	0.0450981	7.08982e-06
PE P-40:4 or PE O-40:5 Isomer A	1.07974	0.0180281	0.902016	0.0236551	0.201878	0.0460559	7.35959e-06
TG 56:7 Isomer A	0.911692	0.0198862	1.13232	0.0231791	-0.20553	0.0466027	7.57926e-06
0.55_383.22	1.08927	0.0205835	0.89143	0.021476	0.203012	0.0456816	7.85529e-06
2.04_1592.17	0.921691	0.0206875	1.11584	0.0218694	-0.205881	0.0469013	8.26875e-06
FA 20:1 (eicosenoic acid)	1.0904	0.0211439	0.890184	0.0209658	0.202644	0.0457438	8.35448e-06
3.58_894.78	1.08831	0.0225004	0.892484	0.0196759	0.198568	0.0448074	8.93592e-06
3.89_577.52	1.0844	0.0225064	0.896814	0.0196979	0.201041	0.0462302	9.5099e-06
3.76_599.51	1.0696	0.0210703	0.913536	0.021283	0.199877	0.0454705	9.71826e-06
0.59_299.26	1.08442	0.0234802	0.896787	0.0186232	0.201096	0.0458518	9.89221e-06
0.21_450.27	0.917289	0.0172635	1.12304	0.0271414	-0.199322	0.0454315	1.03873e-05
1.20_333.28	1.08676	0.021545	0.894194	0.0206371	0.201363	0.0464156	1.06221e-05
1.42_1124.83	0.921949	0.0203941	1.11542	0.0224096	-0.198209	0.0453833	1.08429e-05
4.05_930.85	1.06799	0.0216834	0.91538	0.0206842	0.196067	0.0455007	1.28941e-05
0.21_797.04	0.921772	0.0200489	1.1157	0.0230124	-0.194636	0.0452004	1.50695e-05
0.54_391.22	1.08407	0.024034	0.89718	0.0179619	0.192302	0.0445669	1.52297e-05
3.90_575.51	1.0812	0.0230572	0.90038	0.0191171	0.194225	0.0455801	1.60404e-05
1.42_1168.85	0.923985	0.0208871	1.11211	0.0215357	-0.194908	0.0456081	1.63747e-05
2.38_797.64	0.946754	0.0201244	1.07632	0.0230654	-0.20194	0.0486014	1.66462e-05
3.09_479.48	1.07693	0.0213426	0.905182	0.0209383	0.193304	0.0453372	1.79086e-05
2.84_873.71	1.07427	0.0230885	0.908193	0.0191067	0.192538	0.0453209	1.8812e-05
2.36_651.47	1.06694	0.0222884	0.9166	0.0200453	0.192889	0.0456943	1.9612e-05
FA 18:1 (oleic acid)	1.09572	0.021832	0.884381	0.0202684	0.19	0.04	1.99e-05
0.19_326.12	1.08149	0.0224091	0.900056	0.0198207	0.192275	0.0456569	2.14825e-05
4.17_885.78	1.08571	0.0231389	0.89536	0.0190063	0.191018	0.0456767	2.203e-05
0.37_646.03	0.917584	0.0159845	1.12255	0.0286718	-0.192682	0.0462965	2.22451e-05
3.95_876.84	1.08326	0.0213412	0.898086	0.0208694	0.189237	0.0447395	2.26447e-05
3.90_881.75	1.07166	0.0217426	0.911173	0.0205913	0.202633	0.0523195	2.27328e-05
0.31_319.23	1.09116	0.0210887	0.889352	0.0210058	0.189265	0.044896	2.36662e-05
0.18_221.01	0.927671	0.0212794	1.10618	0.0208562	-0.19307	0.0464702	2.39744e-05
0.25_311.22	1.08611	0.0220081	0.894911	0.0201933	0.19133	0.0457265	2.46144e-05
2.18_395.39	1.05516	0.0225234	0.93038	0.0198296	0.193256	0.0461497	2.50958e-05
0.60_502.32	1.07783	0.0234258	0.904164	0.018702	0.192037	0.0461444	2.53e-05
2.09_768.57	1.07787	0.0236763	0.904123	0.0184011	0.1936	0.0470395	2.59199e-05
CAR 12:1	1.0868	0.0213008	0.894158	0.0208661	0.187151	0.0447457	2.62182e-05
0.30_377.23	1.08893	0.0206895	0.891804	0.0213889	0.189047	0.0452673	2.72595e-05
1.02_667.49	1.08938	0.0215301	0.891306	0.0206221	0.188523	0.0454486	2.73589e-05
3.06_536.44	0.930352	0.0173181	1.1019	0.026938	-0.192313	0.0466493	2.80795e-05
1.11_464.31	1.0755	0.0242792	0.906799	0.0176356	0.187461	0.0449203	2.82001e-05
2.06_627.54	1.08202	0.0203014	0.899464	0.0218253	0.188336	0.0453227	2.8472e-05
FA 22:2 (docosadienoic acid)	1.07866	0.0216706	0.903234	0.0205991	0.189185	0.0455296	2.86564e-05
3.75_575.50	1.07295	0.0214602	0.909697	0.0208644	0.188965	0.0454834	2.89961e-05
0.79_329.25	1.0861	0.0198942	0.894932	0.0221051	0.19094	0.0459927	2.95376e-05
3.21_672.60	1.0809	0.0237446	0.900719	0.0183161	0.188928	0.0455427	2.96679e-05
3.93_836.79	1.08852	0.0211373	0.892256	0.0209955	0.185996	0.0447681	3.00472e-05
Cer 41:1;2O|Cer 18:1;2O/23:0	1.08839	0.0224443	0.892401	0.0197331	0.187966	0.0455739	3.26839e-05
1.15_416.31	0.925984	0.0188731	1.10889	0.0248945	-0.188743	0.0459077	3.40062e-05
CE 18:3	1.08652	0.0220004	0.894467	0.0201973	0.188495	0.0463343	3.56414e-05
0.19_498.93	1.06487	0.0234144	0.918993	0.0187285	0.19042	0.0463961	3.7158e-05
1.30_397.33	1.06843	0.0229367	0.91488	0.0193016	0.185229	0.0454222	4.04265e-05
3.15_750.67	1.08944	0.0208861	0.891241	0.021209	0.182635	0.0447373	4.25925e-05
TG 58:1	1.061	0.0205607	0.923503	0.0218752	0.185204	0.0456048	4.30884e-05
4.05_856.74	1.07858	0.0222762	0.903326	0.0199814	0.187602	0.048066	4.32621e-05
0.94_779.60	1.07954	0.0220568	0.902245	0.0202018	0.182986	0.0450419	4.33711e-05
CAR 18:3	1.08169	0.0205971	0.899834	0.021571	0.182704	0.0452893	4.3968e-05
1.48_437.36	1.07578	0.0236867	0.90649	0.0183894	0.184485	0.0456041	4.64177e-05
0.31_197.15	1.092	0.0221234	0.888435	0.020025	0.18346	0.0453517	4.74489e-05
4.00_900.84	1.07809	0.0213123	0.903871	0.0209548	0.180977	0.0445493	4.77418e-05
3.90_601.52	1.06668	0.0218439	0.916897	0.020527	0.182893	0.045426	4.89658e-05
PC 34:4	1.08094	0.0184209	0.90067	0.0233454	0.184782	0.0458753	5.04929e-05
2.27_809.65	0.934458	0.019411	1.09539	0.0241055	-0.184114	0.0460947	5.2567e-05
0.28_459.25	0.926188	0.0171282	1.10856	0.0272162	-0.183216	0.0455958	5.2669e-05
2.02_1564.15	0.9288	0.0191308	1.10437	0.0245155	-0.181363	0.0450915	5.55929e-05
0.32_345.24	1.0848	0.0203459	0.896368	0.0217458	0.181189	0.0452237	5.80579e-05
3.12_283.26	1.07579	0.0224116	0.90647	0.0198564	0.181188	0.0454994	6.16455e-05
0.76_443.24	1.08264	0.0232024	0.898773	0.0189475	0.179607	0.0455336	6.38188e-05
CAR 10:0	1.08429	0.0200415	0.896932	0.0220118	0.178742	0.0449261	6.38381e-05
4.16_577.53	1.07819	0.0215689	0.903767	0.0207043	0.178745	0.0451505	7.00102e-05
1.89_701.56	0.938141	0.0209616	1.08962	0.0216265	-0.183187	0.0470227	7.22183e-05
0.23_313.12	1.07281	0.0199769	0.909861	0.0222446	0.177871	0.0452329	7.61015e-05
CAR 8:0	1.08442	0.0211742	0.896794	0.021012	0.177198	0.04536	8.00624e-05
2.19_595.47	1.07288	0.0223945	0.909778	0.0198932	0.176896	0.0452352	8.19699e-05
PC 40:8	1.07218	0.0201163	0.910582	0.0221321	0.175022	0.0449963	8.98496e-05
1.95_427.17	0.925864	0.0215094	1.10908	0.0203556	-0.177459	0.0457345	9.0389e-05
0.17_182.93	0.933164	0.0205644	1.09744	0.022254	-0.177934	0.0462459	9.35764e-05
PC 30:0	1.07783	0.0191301	0.904167	0.0228632	0.174948	0.0450978	9.85598e-05
2.30_724.53	1.06458	0.0200725	0.919332	0.0222815	0.174736	0.0451134	0.000101767
PE 34:2	1.0715	0.0199123	0.911357	0.0223207	0.174982	0.0452488	0.000104981
TG 58:4	1.05095	0.0223227	0.935391	0.0200815	0.175719	0.0456801	0.000106028
0.23_228.20	0.924733	0.0214501	1.1109	0.0204482	-0.179126	0.0471419	0.000106738
3.82_369.36	1.07032	0.0248244	0.91271	0.0168575	0.17842	0.0476971	0.000107429
PE P-38:5 or PE O-38:6	1.06675	0.0206509	0.916814	0.0217182	0.172555	0.0449054	0.000113226
2.00_393.37	1.04494	0.0223161	0.94263	0.0201077	0.176795	0.0461085	0.000114564
0.31_301.22	1.08268	0.0212046	0.898728	0.0210045	0.172571	0.0449097	0.000114999
3.76_875.78	1.06615	0.0214461	0.917509	0.0209446	0.173458	0.0452349	0.000115704
SM 39:2;2O	0.954872	0.0209048	1.06403	0.0218984	-0.17	0.04	0.0001
0.62_265.22	1.07863	0.0224645	0.903268	0.0197813	0.17263	0.0453375	0.000122114
0.24_353.23	1.08666	0.0217906	0.894308	0.0204021	0.17266	0.0453503	0.00013106
2.12_898.58	1.06266	0.0238555	0.921557	0.0181564	0.171847	0.0456228	0.000132834
0.19_151.03	0.941496	0.0190458	1.0844	0.0246234	-0.17171	0.0450827	0.000134684
DG 36:1	1.0844	0.022977	0.896816	0.0191918	0.169776	0.045035	0.000140412
0.47_1024.62	0.935912	0.0208999	1.09311	0.0217046	-0.170867	0.0450774	0.000142354
1.93_568.53	0.923917	0.0212159	1.11222	0.0208988	-0.172419	0.0457943	0.000145552
3.90_937.70	1.06445	0.0226501	0.919479	0.0196487	0.179026	0.0500433	0.000147759
CE 16:1	0.94732	0.0219328	1.07545	0.0200081	-0.175651	0.0473944	0.000152156
PE 36:2	1.06608	0.0211694	0.917587	0.0212237	0.17092	0.045345	0.000154775
2.44_785.66	1.07873	0.0211283	0.903152	0.0211227	0.167393	0.0446085	0.000161251
1.26_249.25	0.934384	0.0210616	1.09551	0.0213918	-0.169766	0.0455617	0.000171767
0.22_174.06	1.07031	0.0205359	0.912714	0.0217799	0.170599	0.0456588	0.000174224
3.96_872.81	1.06452	0.02033	0.919393	0.0220469	0.166525	0.044641	0.000178092
1.27_605.41	1.08965	0.0238271	0.891016	0.0182069	0.170702	0.0461158	0.000190775
TG 42:1	0.924039	0.0181015	1.11203	0.0259866	-0.168078	0.0452972	0.00019155
CE 20:5	0.935696	0.0223545	1.09345	0.0188532	-0.172682	0.0471567	0.000192203
0.21_633.04	0.929785	0.0212217	1.1028	0.0210109	-0.167679	0.0452765	0.000194798
0.79_445.33	1.06164	0.0232238	0.922756	0.0189669	0.167673	0.0452505	0.000196146
2.75_953.69	1.06838	0.023067	0.91494	0.0191481	0.167562	0.0452941	0.000197059
2.22_768.59	1.06531	0.0193605	0.918479	0.0228923	0.165507	0.0448795	0.00020145
PE P-36:5 or PE O-36:6	1.06773	0.0208869	0.915685	0.0214816	0.166477	0.0451063	0.000209642
TG 48:5	0.917165	0.0180956	1.12324	0.0260267	-0.167827	0.0456968	0.000220807
0.26_359.18	1.06556	0.0223968	0.918189	0.0199322	0.165992	0.0453667	0.000230616
1.95_369.24	0.930385	0.0219098	1.10184	0.0196467	-0.166697	0.0456811	0.000230622
DG 36:5	1.06619	0.0238556	0.917465	0.0181657	0.164945	0.0452646	0.000240103
TG 56:1	1.05335	0.0213552	0.932524	0.0211528	0.165454	0.0454019	0.000244248
GlcCer d41:1	0.925611	0.0203241	1.10949	0.0225804	-0.165831	0.0454009	0.00024469
4.17_579.54	1.07062	0.0215844	0.912367	0.0207622	0.164588	0.0452227	0.000258195
4.04_929.84	1.04733	0.0214847	0.939733	0.0210588	0.166491	0.0459573	0.000260576
4.16_931.85	1.05249	0.022419	0.933545	0.019962	0.164316	0.0454988	0.000275891
0.22_156.99	1.07179	0.0234833	0.911021	0.0186409	0.163087	0.0451623	0.000282221
0.95_1069.72	1.07415	0.0241267	0.908332	0.0178313	0.162811	0.0449887	0.00028486
0.18_202.18	1.06385	0.0236436	0.920177	0.0184364	0.162343	0.0449661	0.000285151
0.70_241.22	1.07999	0.0221589	0.901739	0.020093	0.162456	0.0452108	0.000300107
SM d39:2	0.943437	0.0205395	1.0814	0.0223957	-0.162685	0.045479	0.000311003
TG 54:1	1.05805	0.0221649	0.926966	0.0202327	0.162993	0.0454607	0.000314585
1.11_255.23	1.07024	0.021968	0.9128	0.0203684	0.162464	0.0455274	0.00033628
0.70_556.32	1.06541	0.0236087	0.918367	0.0184833	0.161144	0.0452067	0.00033726
TG 52:0	0.930262	0.0201575	1.10204	0.0229116	-0.163072	0.0457877	0.000340537
PC 32:1	0.944424	0.0192201	1.07989	0.0243748	-0.164306	0.0462392	0.000344038
3.90_904.81	1.05575	0.0221993	0.929681	0.0202052	0.161816	0.0465057	0.000350904
TG 42:3	1.07898	0.0220041	0.902876	0.0202604	0.159397	0.0449727	0.000359798
PE 38:6	1.07855	0.0203821	0.903363	0.0218054	0.160706	0.0452827	0.000360799
FA 20:2 (eicosadienoic acid)	1.07277	0.0212446	0.90991	0.0210786	0.161235	0.0455216	0.000375732
3.80_852.72	1.07083	0.021633	0.912117	0.0207107	0.159285	0.0456733	0.000381701
0.60_501.31	1.06119	0.0226509	0.923282	0.0196596	0.15977	0.0453254	0.000393466
0.22_207.10	0.933565	0.0169926	1.0968	0.0272834	-0.160713	0.0456552	0.000400954
4.16_605.55	1.06643	0.0221562	0.917179	0.0201933	0.159408	0.0452447	0.000402473
1.96_556.45	0.931458	0.0216936	1.10014	0.0201206	-0.158523	0.0451488	0.000417628
0.22_229.09	1.06494	0.0216948	0.918909	0.020698	0.158008	0.0451575	0.000441498
2.74_679.55	1.07088	0.0225304	0.912063	0.0197551	0.158317	0.0453839	0.000445792
2.04_1173.76	1.07069	0.0220523	0.912288	0.0202759	0.157352	0.0452065	0.000466708
0.23_283.11	1.05854	0.0228112	0.926382	0.0194763	0.157613	0.0454039	0.000476986
2.13_764.52	1.06932	0.0202864	0.913851	0.0220211	0.157081	0.0451347	0.000479991
0.21_352.03	0.935218	0.018602	1.0942	0.0252531	-0.1562	0.0451119	0.00049595
3.21_696.65	1.07555	0.0222452	0.906749	0.020036	0.156436	0.0451788	0.000498871
1.97_808.58	1.0625	0.0204256	0.921745	0.0219844	0.15635	0.045175	0.00050087
PI 36:4	1.06966	0.0208079	0.913458	0.0215339	0.157449	0.0455102	0.000517913
SM d30:1	0.954156	0.0213742	1.06511	0.0211198	-0.156118	0.0452283	0.000529868
1.49_360.32	0.936693	0.0216368	1.09188	0.020354	-0.157	0.0458646	0.000540945
0.19_273.08	0.936853	0.0199315	1.09163	0.02332	-0.157353	0.0457874	0.000542639
TG 52:5	1.05535	0.0211024	0.930149	0.0213994	0.15623	0.0453662	0.000543701
SM 34:1;3O	0.943067	0.0215875	1.08198	0.0205745	-0.158622	0.0466015	0.000545226
DG 36:2	1.06869	0.0224201	0.914579	0.0198895	0.157148	0.045792	0.000555187
2.87_651.60	0.936097	0.0171023	1.09282	0.0271226	-0.155069	0.0450513	0.000556631
2.35_847.61	1.05328	0.0225244	0.932605	0.019834	0.154011	0.0451593	0.0005872
TG 44:2	0.927506	0.0181271	1.10644	0.0259325	-0.15	0.04	0.0006
SM 34:0;3O	0.926277	0.0206233	1.10842	0.02206	-0.157004	0.046488	0.000604394
0.19_203.00	1.07485	0.0222531	0.907541	0.0200326	0.153342	0.0449181	0.000611377
PE 36:4	1.0651	0.0191329	0.918728	0.0230864	0.15408	0.0450979	0.000617878
0.50_332.32	0.939013	0.0181727	1.08826	0.0257935	-0.153622	0.0451224	0.000624338
DG 38:5	1.07073	0.0216857	0.912233	0.0206578	0.153499	0.0453178	0.000661835
0.92_389.25	0.938485	0.0208299	1.08908	0.0218603	-0.156329	0.0466551	0.000674347
0.67_468.31	1.05922	0.0230851	0.92558	0.0191406	0.15336	0.0454777	0.000694944
0.60_309.20	1.07293	0.0225572	0.909723	0.0197144	0.152988	0.0453281	0.000694947
0.21_567.01	0.940068	0.0216436	1.08662	0.0204114	-0.152074	0.0452408	0.000724944
TG 48:0	1.06057	0.0219082	0.924002	0.0205025	0.151539	0.0450743	0.000738987
0.56_332.33	0.947936	0.0188229	1.07451	0.0248952	-0.151532	0.0452372	0.000750419
3.57_846.74	1.06683	0.0201604	0.916727	0.0221701	0.150065	0.0448966	0.000781566
0.20_396.16	1.05109	0.0208399	0.935221	0.021711	0.152486	0.0460775	0.000782754
2.11_765.56	1.05946	0.0231834	0.925301	0.0190181	0.150979	0.0453017	0.000798427
1.03_445.25	1.07642	0.0215799	0.90576	0.0207111	0.149867	0.044841	0.000798463
2.03_1590.16	0.942345	0.0207835	1.08309	0.0219832	-0.153553	0.0463366	0.000802885
PC 37:2	1.05523	0.0214831	0.930295	0.021001	0.149685	0.0449047	0.000814062
0.19_236.10	1.07249	0.0212822	0.910227	0.0210449	0.149183	0.0448632	0.000829526
0.21_164.07	0.94945	0.0198106	1.07221	0.0235353	-0.150625	0.0452916	0.000837603
TG 60:2	1.04239	0.0213669	0.945723	0.0212239	0.15151	0.0458347	0.000860912
0.19_109.03	1.07142	0.0214329	0.91145	0.0209069	0.14955	0.045071	0.000864599
2.03_1586.11	0.939163	0.0214617	1.08802	0.020737	-0.152667	0.0463717	0.000869647
2.73_369.35	1.07459	0.018526	0.907835	0.0233927	0.149571	0.0450522	0.000874234
2.57_554.55	0.942373	0.0178942	1.08305	0.0261098	-0.149895	0.0452974	0.000880105
PC 38:4 Isomer C	0.939423	0.0195676	1.08762	0.0238803	-0.157046	0.0484974	0.000893979
SM d38:2	0.956108	0.0207936	1.06218	0.0220825	-0.150783	0.0457507	0.000911298
2.08_550.52	0.940167	0.0189131	1.08646	0.0248099	-0.149264	0.0453725	0.000959099
PC P-38:6 or PC O-38:7	1.06239	0.0203704	0.921875	0.0220376	0.147834	0.0450471	0.000970085
0.32_299.26	0.93757	0.0201943	1.09051	0.0229086	-0.150035	0.0459716	0.000987579
3.76_855.74	1.05248	0.0214523	0.933559	0.0210557	0.147851	0.0453946	0.0010007
1.99_706.57	1.06802	0.0213156	0.915347	0.0210581	0.146979	0.0450045	0.00101844
2.25_811.60	0.940968	0.0191275	1.08522	0.0245113	-0.154793	0.0483011	0.00102488
PC 28:0	0.935815	0.0182621	1.09326	0.0257017	-0.15	0.04	0.001
TG 54:0	1.0525	0.0214228	0.933541	0.0210875	0.147523	0.0452322	0.00105351
2.04_811.59	1.06027	0.019805	0.924349	0.022585	0.146192	0.0450051	0.0010734
3.84_872.78	1.06373	0.0212833	0.920314	0.0211332	0.145651	0.0447469	0.001078
1.07_269.25	1.07353	0.0201125	0.909041	0.0221155	0.149406	0.0459308	0.0010975
2.55_602.51	0.941262	0.0206875	1.08476	0.0221328	-0.148312	0.0457726	0.00110078
2.70_527.45	1.06731	0.0218936	0.916169	0.0204695	0.147008	0.0454456	0.00110303
2.25_1542.15	0.94137	0.0219327	1.0846	0.0198796	-0.151909	0.0476504	0.00110949
1.97_784.58	1.06947	0.0199238	0.913681	0.0223416	0.146494	0.0451836	0.00112416
0.94_405.22	1.05388	0.0211594	0.931897	0.0213542	0.146045	0.0451958	0.0011543
PC 40:7	1.05498	0.0208329	0.930588	0.0216774	0.145042	0.0448801	0.00118905
3.00_849.66	1.04188	0.0226185	0.946352	0.0197368	0.145947	0.0453382	0.00122188
2.36_926.61	1.05208	0.0234831	0.934038	0.0186219	0.144791	0.0451589	0.00122193
TG 54:7 Isomer A	0.930624	0.0177997	1.10146	0.026337	-0.14	0.04	0.001
FA 20:3 (homo-gamma-linolenic acid)	1.06675	0.0200531	0.916816	0.0222676	0.146459	0.0455443	0.00124151
3.90_857.77	1.05465	0.0223544	0.930976	0.0200304	0.144147	0.0453552	0.00130039
0.52_504.31	1.04191	0.0226019	0.946318	0.0197579	0.143693	0.045142	0.00140134
2.19_819.55	1.05768	0.0230751	0.927401	0.0191541	0.142514	0.0448831	0.00140875
1.95_758.56	0.93596	0.0168059	1.09303	0.0274619	-0.144208	0.0452981	0.00143125
TG 56:4	1.03966	0.0212493	0.949065	0.0213742	0.143397	0.0452673	0.00145577
1.88_782.56	1.06239	0.0193985	0.921877	0.0229082	0.142985	0.0451391	0.00147233
0.32_355.20	1.06919	0.0216195	0.914008	0.0207395	0.142102	0.0448648	0.00150424
0.74_605.45	1.06318	0.0209897	0.920955	0.0214327	0.142328	0.0449214	0.00150619
CE 18:2	0.938749	0.0209384	1.08867	0.0216753	-0.142745	0.0453023	0.00153324
2.18_820.54	1.05833	0.0223457	0.926635	0.0200253	0.141561	0.0449496	0.00155229
0.20_217.05	1.05098	0.0207037	0.935353	0.0218504	0.144594	0.0461282	0.00157242
PI 38:3	1.06774	0.0225342	0.915676	0.0197668	0.141881	0.0450954	0.0015836
SM d42:2	1.05866	0.0229482	0.926249	0.0193098	0.140996	0.0448932	0.00164542
1.79_391.36	1.03914	0.0229576	0.949706	0.0192927	0.140115	0.0446885	0.00172431
4.01_928.83	1.04112	0.0214861	0.947275	0.0210983	0.140674	0.0451453	0.00176251
PC 33:1	0.95161	0.0195856	1.06894	0.0238536	-0.144745	0.0468175	0.00176353
3.90_850.79	1.06423	0.0226193	0.919736	0.0196852	0.139997	0.0448874	0.00176387
1.01_317.22	1.06718	0.022541	0.916319	0.0197618	0.139429	0.0446377	0.0017859
1.99_1406.13	0.953284	0.0222559	1.06642	0.0195161	-0.143727	0.0473898	0.00180853
4.16_906.85	1.05589	0.0219284	0.929512	0.0205105	0.139792	0.0450749	0.00184676
TG 53:4	1.05466	0.0219238	0.930973	0.020523	0.138586	0.0446483	0.00185234
1.95_325.18	0.938188	0.0218514	1.08954	0.0199664	-0.140092	0.0452557	0.00186698
2.36_846.61	1.04391	0.0228899	0.943877	0.0193886	0.138999	0.0449746	0.00191272
4.05_906.83	1.05305	0.0200891	0.932881	0.0224257	0.139127	0.0455872	0.00198387
0.91_369.39	0.943405	0.0214603	1.08145	0.0208143	-0.138988	0.0452593	0.00204185
2.12_819.58	1.04426	0.0228486	0.94345	0.0194422	0.137922	0.0449732	0.0020435
3.03_620.60	1.06589	0.0231728	0.917814	0.0190256	0.138643	0.045476	0.00215685
TG 56:9	0.939251	0.0196212	1.08789	0.0238006	-0.139463	0.0460563	0.00216981
2.29_721.51	1.05839	0.0205095	0.926561	0.0219563	0.138717	0.0455991	0.00217591
0.19_377.09	0.938315	0.0214592	1.08935	0.0207258	-0.138826	0.0457899	0.00220476
1.02_613.52	1.06453	0.0223936	0.919387	0.0199411	0.137486	0.0452575	0.00224271
2.12_818.58	1.0443	0.0223355	0.943397	0.0200857	0.136467	0.045111	0.00228065
0.19_207.05	1.0551	0.0224865	0.930444	0.0198735	0.136229	0.0448661	0.002321
TG 60:5	1.04392	0.0225808	0.943861	0.0197829	0.137313	0.0453684	0.00233317
2.22_554.55	0.950459	0.0175188	1.07068	0.0264556	-0.137446	0.0455444	0.00233494
TG 53:1	1.05851	0.0210855	0.926424	0.0213856	0.1353	0.0447197	0.00241721
3.97_900.83	1.05394	0.0206109	0.931818	0.0219101	0.135952	0.0453332	0.00242877
3.96_846.78	1.05818	0.0219433	0.926803	0.0204797	0.135951	0.0451407	0.00246797
1.95_529.24	0.940607	0.0219604	1.08578	0.019807	-0.136581	0.0457158	0.0026159
2.76_847.65	1.05024	0.0221823	0.936238	0.0202494	0.135488	0.0453073	0.00261725
0.68_335.22	1.07806	0.0194995	0.903912	0.0225622	0.136376	0.0455521	0.0026761
SM d40:0	1.04445	0.0218603	0.943218	0.0206506	0.135229	0.0452553	0.00269868
SM d32:2	0.961467	0.0219201	1.05424	0.020278	-0.136838	0.0458566	0.00271086
0.19_136.05	0.950259	0.0219279	1.07098	0.0200753	-0.135321	0.0457195	0.00277295
0.19_367.16	0.990592	0.0209282	1.01279	0.0219753	0.143293	0.0481127	0.0027912
3.82_674.59	0.946561	0.0228893	1.07661	0.0180314	-0.138224	0.0473847	0.00285064
1.24_523.26	1.04105	0.0220524	0.947362	0.0204379	0.136167	0.0458704	0.00285084
0.76_337.19	1.06066	0.021894	0.923901	0.0205174	0.135	0.0454123	0.00287038
PC P-42:3 or PC O-42:4	1.04536	0.0182635	0.942119	0.0241633	0.133815	0.0455863	0.00288341
0.19_247.14	1.05171	0.0212044	0.934479	0.0213266	0.132551	0.0447595	0.00289048
1.95_170.83	0.941865	0.0210105	1.08383	0.0215905	-0.134548	0.0455117	0.00298226
0.30_379.20	1.05823	0.0214259	0.92675	0.0210367	0.133118	0.0451012	0.0030877
0.19_107.05	1.08121	0.0227141	0.900371	0.0194963	0.135072	0.0458833	0.00316947
3.79_926.81	1.0483	0.0206407	0.938568	0.021943	0.131932	0.0449698	0.00320228
2.24_798.61	1.07235	0.0221099	0.910384	0.0202025	0.132785	0.0451216	0.00320527
Cer d41:1	1.06745	0.0226841	0.916003	0.0195977	0.132822	0.0455631	0.00330658
2.08_594.51	0.952222	0.0199662	1.06802	0.0233128	-0.13193	0.0450011	0.00334679
TG 40:0	0.934782	0.0186387	1.09488	0.0252051	-0.131553	0.0450164	0.00338064
1.95_501.21	0.943077	0.0225011	1.08196	0.0187627	-0.135123	0.0470792	0.00340008
CoQ10	1.06034	0.0228295	0.924274	0.0194502	0.131223	0.0453765	0.00346301
0.19_156.04	0.948377	0.0205105	1.07384	0.0224773	-0.130289	0.0446685	0.00346812
SM d41:2 Isomer B	0.959506	0.0208232	1.05713	0.0220571	-0.133278	0.0458481	0.00349799
3.94_893.87	1.05317	0.0211696	0.932744	0.0213501	0.130169	0.0447343	0.00352177
2.88_861.70	1.04837	0.0232994	0.938484	0.0188573	0.130626	0.0449383	0.00352319
2.16_790.57	1.05145	0.0202425	0.934792	0.0222999	0.132699	0.0460605	0.00352686
0.78_619.37	1.04632	0.0219475	0.940954	0.0205405	0.13034	0.044776	0.00356815
0.99_341.24	1.0511	0.0227064	0.935204	0.0196177	0.130225	0.0448003	0.00359268
4.16_932.87	1.03976	0.0207061	0.948946	0.0219624	0.130729	0.0451272	0.00364504
0.87_437.29	0.953981	0.0200131	1.06537	0.0232469	-0.132546	0.0462971	0.0037169
PC 42:5	1.05077	0.0214524	0.935605	0.0210689	0.130033	0.0452658	0.00373182
0.19_183.04	1.05457	0.0216944	0.931072	0.0207774	0.129788	0.0449323	0.0037564
1.96_526.52	0.948	0.018275	1.07441	0.0255901	-0.130788	0.0453072	0.00375867
0.19_371.14	0.938165	0.0200686	1.08958	0.023112	-0.132366	0.0463628	0.00382771
0.30_214.26	1.05517	0.0226634	0.930366	0.0196621	0.128612	0.0445016	0.00386941
1.52_367.24	1.05043	0.0225885	0.936015	0.0197634	0.130289	0.045305	0.003874
0.18_187.03	1.05311	0.0239233	0.932816	0.018024	0.130263	0.045366	0.00392012
CAR 8:1	1.06147	0.0216943	0.922952	0.0207263	0.130007	0.0452665	0.00395472
0.32_293.18	1.0534	0.0220047	0.932471	0.020439	0.12907	0.0449877	0.00400361
TG 42:2	0.929812	0.0187331	1.10276	0.0250902	-0.129568	0.0451956	0.00403321
TG 44:0	0.941583	0.0189166	1.08427	0.0248	-0.130334	0.0454684	0.00403442
PE 34:1	1.05522	0.0206273	0.930307	0.0218794	0.12919	0.0450465	0.00406103
3.66_871.76	1.04438	0.020278	0.9433	0.0223516	0.129596	0.0452126	0.00407121
1.90_864.58	1.0477	0.0225895	0.939292	0.0197672	0.128682	0.0451926	0.00410206
1.95_403.36	1.04106	0.0219524	0.94735	0.0205574	0.127652	0.0445559	0.00413257
1.55_355.23	1.0475	0.0234055	0.939537	0.0187125	0.128281	0.0448925	0.00420833
0.52_554.30	1.03279	0.0228765	0.95756	0.0193865	0.129234	0.0453864	0.004264
0.26_279.20	0.934793	0.019998	1.09487	0.0232041	-0.129479	0.0455777	0.00426629
TG 48:3	0.946573	0.0183676	1.07659	0.0254871	-0.130224	0.0459533	0.00434926
3.08_686.61	1.05999	0.0229952	0.924682	0.0192503	0.127969	0.0450663	0.00439922
0.19_258.98	1.05904	0.022308	0.925799	0.0200651	0.127488	0.0449916	0.0044954
1.26_381.34	1.0478	0.0222362	0.93917	0.0201951	0.128093	0.0453477	0.00458411
CE 16:0	1.05583	0.0238245	0.929584	0.0181737	0.126729	0.0451428	0.00458992
2.63_599.53	0.944885	0.0182866	1.07918	0.0256024	-0.127301	0.0450357	0.00464199
SM d38:0	1.05385	0.0193333	0.931933	0.0231031	0.127873	0.0461221	0.00465216
0.31_277.22	1.05571	0.0219214	0.929724	0.0205193	0.125796	0.0444885	0.00466461
2.62_623.57	0.946703	0.0179705	1.07639	0.0259734	-0.12694	0.0450172	0.0047423
0.27_544.91	0.9408	0.019592	1.08548	0.023846	-0.12703	0.0450976	0.0047756
3.88_523.47	1.05309	0.0207941	0.932835	0.0217365	0.126639	0.045051	0.00486651
2.76_848.65	1.04673	0.0219068	0.940463	0.0205856	0.12688	0.0452587	0.00493511
0.58_187.10	1.05441	0.0221243	0.931266	0.0202976	0.126567	0.0454653	0.0051534
0.21_223.02	1.05672	0.0225311	0.928534	0.0198155	0.12523	0.0448472	0.00515434
PC 38:6 Isomer B	1.04819	0.0199345	0.938694	0.0226372	0.12538	0.0449522	0.00519618
3.72_235.24	0.94872	0.0216384	1.07332	0.0205796	-0.12643	0.0455183	0.00519832
GlcCer d38:1	0.948858	0.0206358	1.07311	0.0222822	-0.125792	0.0452526	0.00527931
2.76_873.70	1.04681	0.0222687	0.940363	0.0201596	0.125191	0.0450474	0.00531435
TG 46:4 Isomer A	0.929316	0.0183267	1.10355	0.025654	-0.126554	0.0459247	0.00553161
0.21_417.04	0.946397	0.0216219	1.07686	0.0205703	-0.125376	0.045515	0.00554061
1.90_808.57	0.943022	0.0197332	1.08204	0.0236411	-0.12622	0.0460118	0.00569761
0.21_509.02	0.946437	0.0214626	1.0768	0.0208594	-0.124572	0.0453781	0.0057593
0.19_139.01	1.04526	0.0223491	0.942235	0.0200668	0.124988	0.0456169	0.00580134
1.32_397.37	1.03747	0.0220452	0.951757	0.0204578	0.123887	0.0450943	0.00583997
0.32_304.29	0.953546	0.0173722	1.06602	0.0265762	-0.123241	0.044949	0.00595725
1.79_735.56	0.964085	0.0218534	1.05039	0.0204297	-0.123772	0.0452363	0.00601059
3.72_249.25	0.942471	0.0219037	1.08289	0.0199612	-0.123597	0.045317	0.00614722
3.09_720.65	1.07532	0.020158	0.907004	0.022049	0.124981	0.0457031	0.00616112
1.29_409.37	1.03028	0.0223698	0.960696	0.0200582	0.123721	0.0453035	0.0062037
DG 34:3	1.05408	0.0224911	0.931655	0.0198713	0.121422	0.0447044	0.00635302
2.25_184.07	0.953622	0.019447	1.06591	0.02404	-0.124181	0.0458699	0.0063634
Cer d36:1	0.952206	0.0202238	1.06804	0.0229342	-0.124539	0.046189	0.00639838
2.70_813.69	1.04758	0.0219983	0.939437	0.0204756	0.121714	0.044952	0.00667814
3.74_547.47	1.05088	0.0202802	0.935474	0.0222706	0.121855	0.0450142	0.00669717
3.96_924.84	1.03893	0.0201771	0.949963	0.0225168	0.121383	0.0448943	0.00670922
0.99_804.61	1.05665	0.023802	0.928611	0.0182076	0.119932	0.0444139	0.00694445
3.95_842.80	1.04489	0.0207889	0.942689	0.0218258	0.120754	0.0449241	0.00706099
FA 17:0 (margaric acid)	1.05822	0.0195638	0.926763	0.0228309	0.122003	0.0454895	0.00718989
2.83_768.69	1.05782	0.0189111	0.927233	0.0233982	0.120776	0.045111	0.0073252
FA 24:2	1.03985	0.0219808	0.948827	0.0205279	0.120891	0.0452501	0.00738468
1.95_168.84	0.950251	0.0207013	1.07099	0.0221881	-0.120494	0.0454264	0.00774516
2.10_785.59	1.05104	0.0209168	0.935279	0.0216326	0.11965	0.0450089	0.00774745
Cer d40:1	1.05696	0.0229203	0.928243	0.0193463	0.119848	0.0454015	0.00783736
1.02_339.21	1.05682	0.0205178	0.928407	0.0219674	0.120146	0.0453791	0.00791801
Cer 42:1;2O|Cer 18:1;2O/24:0	1.05356	0.0213515	0.932276	0.021155	0.119072	0.045403	0.00818238
3.06_847.66	0.939246	0.0208532	1.0879	0.0218294	-0.118875	0.0451491	0.00823541
2.36_834.60	1.06082	0.02312	0.92371	0.0190961	0.120316	0.0460048	0.00826276
3.67_875.71	1.03675	0.0210752	0.952644	0.021589	0.118323	0.0448259	0.00827434
PE P-38:6 or PE O-38:7	1.03714	0.0191866	0.952172	0.0234973	0.118753	0.0450488	0.00830148
TG 48:2	1.05635	0.0212181	0.928962	0.0212703	0.118398	0.0449862	0.0084241
0.21_203.08	0.95297	0.0200323	1.06689	0.0232178	-0.118234	0.0450277	0.00854652
0.21_458.10	0.960015	0.0211908	1.05638	0.0214826	-0.118322	0.0453816	0.00871698
1.95_911.56	1.04488	0.0200044	0.942703	0.022614	0.117528	0.0452024	0.0091236
TG 62:4	0.938305	0.0219344	1.08936	0.0198035	-0.117647	0.0455178	0.00934129
1.13_271.25	1.05925	0.0213613	0.925548	0.0210951	0.117441	0.045474	0.00940188
0.20_189.06	0.956527	0.0205882	1.06156	0.0224016	-0.117211	0.0453573	0.00940555
LPE 22:6	1.04815	0.0189471	0.938749	0.0235345	0.1158	0.0447533	0.00949756
3.32_700.62	0.959845	0.021166	1.05663	0.0215208	-0.117103	0.0453563	0.00962445
3.08_684.61	1.05436	0.0228652	0.931323	0.0194174	0.116386	0.0451798	0.00965428
SM d42:2 Isomer A	1.04512	0.0216712	0.942409	0.0208642	0.116207	0.0451569	0.00968691
3.00_851.66	1.03026	0.0230158	0.960728	0.0191849	0.11619	0.0450494	0.00970541
TG 62:2	1.03519	0.0212837	0.954574	0.0213657	0.117252	0.0456768	0.00973748
0.19_233.05	0.948243	0.0210447	1.07404	0.021608	-0.116113	0.0451175	0.00976875
1.39_311.30	1.03578	0.0210455	0.953853	0.0216294	0.117628	0.045691	0.0098078
0.19_123.05	1.05791	0.0219703	0.927124	0.0204514	0.115548	0.0449484	0.00992009
0.32_357.21	1.05718	0.0206022	0.927982	0.021881	0.115463	0.0449662	0.00999277
2.27_812.62	0.952521	0.0193735	1.06757	0.0241429	-0.120071	0.0475041	0.0101361
TG 56:8 Isomer A	1.05006	0.0220145	0.936457	0.020445	0.113779	0.0443499	0.0101637
1.23_281.25	1.05448	0.0203949	0.931177	0.0221148	0.116729	0.0455912	0.0102169
SM d36:1	0.962697	0.0209713	1.05243	0.0218475	-0.11	0.04	0.01
4.03_551.52	1.05747	0.0207713	0.927642	0.0217116	0.114927	0.0449769	0.0104127
1.24_284.27	1.04788	0.0208968	0.939075	0.0216843	0.114207	0.0447417	0.0105822
PC 38:3	1.05764	0.0233731	0.927438	0.0187769	0.115512	0.0454145	0.0106656
LPC 18:1	1.04514	0.0240221	0.942387	0.0178295	0.113371	0.0446638	0.0107498
TG 51:4	1.04297	0.0208929	0.945022	0.0217346	0.113774	0.0447521	0.0109244
2.87_627.56	0.951359	0.0185105	1.06932	0.02527	-0.114087	0.0449114	0.0109905
0.18_132.87	1.04338	0.0223744	0.944525	0.0200401	0.114144	0.0450236	0.0109979
2.25_1544.16	0.956206	0.0226715	1.06204	0.0187694	-0.118382	0.047599	0.011065
2.36_814.63	1.05766	0.0218171	0.927422	0.0206218	0.115348	0.0453748	0.0110663
3.32_688.62	1.0465	0.0234036	0.940739	0.0187118	0.114385	0.0451312	0.0111122
2.33_536.50	0.956248	0.0208758	1.06198	0.0219544	-0.115566	0.045903	0.0111372
1.70_499.38	1.05499	0.0199492	0.930579	0.0225301	0.113909	0.0449715	0.0111431
3.96_889.80	1.04794	0.0225538	0.939004	0.0198107	0.113198	0.0449235	0.0116131
4.04_904.84	1.04835	0.0215464	0.938506	0.0209834	0.112043	0.044554	0.0117806
1.94_681.51	0.944916	0.0221063	1.07913	0.0196193	-0.113227	0.0451991	0.0119183
2.75_657.51	1.04667	0.0226112	0.940531	0.0197418	0.112706	0.0449669	0.0120113
TG 54:6 Isomer A	0.937249	0.0193639	1.09101	0.0241774	-0.113146	0.0452092	0.0120706
1.99_792.57	1.05001	0.0209764	0.936516	0.021581	0.112429	0.0449289	0.0120901
PC P-34:1 or PC O-34:2	1.04029	0.0219976	0.948299	0.0205063	0.112609	0.0450032	0.0121817
PC P-38:2 or PC O-38:3	1.04381	0.0198459	0.944002	0.0227807	0.111755	0.0448544	0.0123628
0.75_323.22	1.05543	0.021223	0.930061	0.0212737	0.113037	0.045328	0.0124692
PC P-42:5 or PC O-42:6 Isomer A	0.943468	0.0199227	1.08136	0.0233594	-0.11306	0.0455879	0.0126732
TG 62:3	0.942004	0.0218837	1.08362	0.0199898	-0.11243	0.0455117	0.0130545
1.90_785.58	1.03335	0.0188944	0.956858	0.0238253	0.111737	0.0449954	0.0130547
1.36_313.08	0.956935	0.021685	1.06095	0.0206226	-0.111354	0.0452039	0.0133345
0.23_236.11	1.03959	0.0230642	0.949151	0.0191505	0.112074	0.045794	0.0137294
2.23_769.59	1.04184	0.0218256	0.946399	0.0207035	0.109923	0.044766	0.013906
TG 49:2	1.05695	0.0213898	0.928257	0.0210856	0.10964	0.044789	0.0142406
FA 17:1	1.07382	0.0200026	0.908713	0.022207	0.112	0.0458347	0.0143722
1.32_495.31	1.0477	0.0240339	0.939295	0.0178316	0.109163	0.0447776	0.0144303
0.19_219.00	0.965006	0.0214156	1.04904	0.0211651	-0.109314	0.0448416	0.0145047
1.95_485.22	0.951443	0.0220238	1.06919	0.0199186	-0.109142	0.0451491	0.0153469
0.22_187.01	1.06777	0.0218829	0.915636	0.0204774	0.110146	0.0455169	0.0154872
TG 53:5	1.037	0.020671	0.952337	0.0220258	0.107856	0.0447298	0.0157796
PC 37:4	0.948449	0.0203496	1.07373	0.0227284	-0.109603	0.0458408	0.0158156
1.52_369.24	1.03964	0.0228231	0.949094	0.0194716	0.108636	0.0452443	0.0160348
0.76_315.21	1.04117	0.0227104	0.947219	0.0196193	0.106472	0.0444027	0.0163291
PC 35:4	0.960295	0.0189053	1.05597	0.0247099	-0.109767	0.046228	0.016506
1.30_595.49	1.02728	0.02201	0.964466	0.0205231	0.108312	0.0453476	0.0166361
2.49_582.59	0.954801	0.0191109	1.06414	0.0244826	-0.108806	0.0457019	0.0166516
3.32_698.62	0.963669	0.021233	1.051	0.0214453	-0.108328	0.0454286	0.0166567
3.24_686.61	1.0433	0.0227478	0.944623	0.0195715	0.107092	0.044909	0.0166638
0.36_304.30	0.966242	0.0178662	1.04724	0.0258577	-0.107715	0.0450886	0.0166709
0.65_489.28	1.04522	0.0209979	0.942292	0.0216028	0.107603	0.0450196	0.016689
2.04_817.58	1.04272	0.0227315	0.94532	0.0195924	0.107354	0.0452974	0.0171878
0.30_612.38	1.05043	0.0204333	0.936006	0.0221263	0.10558	0.0444353	0.0174963
2.30_809.60	1.03113	0.0205873	0.959632	0.0221698	0.105132	0.0443017	0.0178311
3.95_848.78	1.04944	0.0215908	0.937197	0.0209268	0.105712	0.0447389	0.0179627
3.93_919.87	1.05208	0.0211263	0.934042	0.0214053	0.105001	0.0443661	0.0179911
PI 32:1	1.06137	0.0223827	0.923067	0.0199689	0.107096	0.0454963	0.0183958
TG 48:1	0.960888	0.0207284	1.05509	0.0222089	-0.106678	0.045435	0.0184936
2.77_823.63	1.03274	0.022689	0.957624	0.0196394	0.105697	0.0449824	0.0185187
0.48_880.63	0.96354	0.0213239	1.05119	0.0212994	-0.10562	0.045234	0.0188243
1.75_858.52	1.04796	0.0208883	0.938977	0.0216923	0.105512	0.0452725	0.0189415
1.91_722.56	0.95435	0.0224784	1.06482	0.0191076	-0.105464	0.0451222	0.0190706
FA 22:6 (docosahexaenoic acid)	1.0434	0.0200765	0.944492	0.0225625	0.1	0.04	0.02
1.09_357.28	1.04101	0.0199215	0.947409	0.0227445	0.106376	0.0455971	0.019268
1.30_479.32	1.03856	0.0233873	0.950414	0.0187012	0.1047	0.0448888	0.0193046
FA 16:1 (palmitoleic acid)	1.07568	0.0202929	0.906593	0.0219252	0.1	0.04	0.02
0.76_377.21	1.05091	0.0234646	0.935439	0.0186433	0.104441	0.0450235	0.0201232
TG 49:0	1.05112	0.0209317	0.935187	0.0216165	0.104129	0.0448816	0.0201256
2.28_526.52	0.957646	0.0180669	1.05989	0.0257403	-0.104492	0.0450678	0.0202741
0.70_579.44	1.05864	0.0192439	0.926269	0.0231026	0.104702	0.0452435	0.0204385
3.95_889.83	1.03803	0.0205819	0.951071	0.02211	0.102697	0.0446345	0.0207775
0.91_413.29	0.957635	0.0203654	1.05991	0.0227395	-0.104112	0.0451477	0.0209078
1.25_255.23	1.04223	0.021211	0.945919	0.0213975	0.104525	0.0453968	0.0209759
2.15_811.61	1.04757	0.0202964	0.93945	0.0222953	0.103546	0.0449699	0.0212536
SM d42:0	1.0287	0.0232022	0.962683	0.0189115	0.103325	0.0449905	0.0213234
1.99_552.54	0.962686	0.0186057	1.05244	0.0250549	-0.103553	0.0452606	0.021679
TG 51:3	1.04795	0.0218759	0.938983	0.0206149	0.102217	0.0445704	0.0217671
3.00_850.66	1.02658	0.0225864	0.96535	0.0197655	0.103067	0.0450465	0.0218367
3.84_888.80	1.04199	0.0212132	0.946219	0.021397	0.101894	0.0444704	0.0219342
CE 18:1	0.965066	0.0226259	1.04895	0.0190609	-0.106865	0.0473309	0.0220218
2.03_785.59	1.049	0.0179904	0.937729	0.0243139	0.103511	0.045618	0.0223546
0.71_629.46	1.04718	0.0195607	0.939915	0.0230011	0.103042	0.0452097	0.0224393
0.19_261.13	1.04699	0.0216222	0.940144	0.020908	0.102277	0.0450424	0.0227901
2.36_838.63	1.04589	0.0206569	0.941475	0.0219521	0.101382	0.0446851	0.0232561
Cer d34:1	0.959771	0.0201477	1.05674	0.0230584	-0.102693	0.0454455	0.0235542
3.96_866.83	1.04433	0.0220586	0.943363	0.0204187	0.101598	0.0450815	0.023564
3.84_887.79	1.03854	0.0223717	0.950443	0.0200515	0.0995553	0.0444708	0.0246576
3.64_845.74	1.03819	0.020183	0.950872	0.0225194	0.10083	0.0449184	0.0246857
3.77_904.75	1.02425	0.0204077	0.968312	0.0224277	0.100644	0.0448526	0.0247374
PC P-40:5 or PC O-40:6	1.03838	0.0206812	0.950643	0.022002	0.100325	0.0447714	0.0249538
2.18_743.57	1.0293	0.0196417	0.961923	0.023171	0.100372	0.044805	0.025222
0.23_224.14	0.956808	0.0177282	1.06114	0.0261363	-0.100436	0.0449912	0.0253365
TG 45:1|TG 15:0_16:0_14:1	0.961993	0.0195959	1.05346	0.0238136	-0.100416	0.0451702	0.0257331
PC 38:6	1.03427	0.0222302	0.955719	0.0202351	0.100454	0.0450918	0.0258402
0.19_217.11	1.04504	0.0217392	0.942506	0.0207872	0.100185	0.0450741	0.0258857
1.95_172.83	0.95625	0.021335	1.06197	0.0212098	-0.100713	0.0453428	0.0259442
0.19_245.05	0.960909	0.0218507	1.05506	0.0203909	-0.10007	0.0452479	0.0261263
TG 51:0|TG 16:0_17:0_18:0	1.04409	0.0205169	0.943657	0.0221144	0.0989668	0.0449239	0.0272556
CE 20:3	1.05607	0.0227554	0.929301	0.019549	0.0985989	0.0449491	0.0280321
0.23_172.99	1.04989	0.0220097	0.936658	0.0204514	0.098105	0.0447532	0.0282752
PC P-32:1 or PC O-32:2	0.969446	0.0196005	1.04259	0.0237758	-0.0987387	0.0453873	0.0286441
3.89_603.53	1.03237	0.0207384	0.958089	0.0219948	0.0977207	0.0448545	0.0287971
Cer d38:1	1.04554	0.0232361	0.941903	0.0189349	0.0997458	0.0458933	0.0288686
FA 15:0 (pentadecylic acid)	1.05368	0.0222592	0.932127	0.0201454	0.0978845	0.0449178	0.0290713
0.19_229.06	1.03602	0.0222282	0.953547	0.020235	0.0985047	0.0453566	0.0297107
3.75_573.49	1.0458	0.0214185	0.941585	0.0211427	0.0976839	0.0449832	0.0297871
0.21_171.03	1.03951	0.0228534	0.949256	0.0194315	0.0968319	0.0446596	0.0299271
0.47_980.60	0.958019	0.0213574	1.05934	0.0211917	-0.0974742	0.0450689	0.0299387
3.39_759.62	1.03824	0.0219255	0.950814	0.0206001	0.0976408	0.0450979	0.0299656
TG 58:8	0.952574	0.0203462	1.06748	0.0227516	-0.0997925	0.0466939	0.030263
3.95_879.74	1.04046	0.0215777	0.948089	0.0209978	0.0959607	0.0442659	0.0303732
1.39_297.28	1.03691	0.0216561	0.95245	0.0209255	0.0981854	0.0454516	0.0304072
Cer d33:1	0.967607	0.0220919	1.04525	0.0200685	-0.0979308	0.0453728	0.0307651
TG 50:0	1.03747	0.020534	0.951763	0.0221659	0.0962495	0.04507	0.0324844
1.41_281.25	1.04348	0.0210687	0.944397	0.0215422	0.0968466	0.0454815	0.0328236
3.79_874.79	1.03558	0.0204114	0.954098	0.0223135	0.0951321	0.0447624	0.0329342
DG O-37:1|DG O-21:0_16:1	0.958531	0.022212	1.05858	0.0197043	-0.0979253	0.0465857	0.0331997
PC O-41:11	1.02511	0.0204313	0.967219	0.0223941	0.0950633	0.0447256	0.0334885
2.83_703.57	1.04649	0.0183568	0.940753	0.0240648	0.0957781	0.0451145	0.0335883
0.19_279.09	1.03759	0.0200238	0.951616	0.0226865	0.0965028	0.0456649	0.0338837
SM d36:2	0.984076	0.0210352	1.02181	0.0218281	-0.0960832	0.0454803	0.0341658
3.82_376.40	1.03284	0.0213197	0.957504	0.0213388	0.0942649	0.0446265	0.0346628
SM d40:1	1.02984	0.0225713	0.961248	0.0197919	0.0938539	0.044775	0.0353536
3.93_927.82	1.03171	0.0207272	0.958908	0.0220126	0.0942284	0.0448618	0.0355809
0.31_269.21	1.04177	0.0219066	0.946488	0.0206087	0.0947551	0.0453723	0.0364151
PC P-36:1 or PC O-36:2 A	1.0352	0.0226583	0.95457	0.0196834	0.0939327	0.0449892	0.0366666
0.20_157.09	0.950625	0.0205436	1.07043	0.0224393	-0.0939814	0.0451137	0.0368082
2.32_866.54	1.02322	0.022233	0.969612	0.0202348	0.0928363	0.0446621	0.037726
2.36_748.59	1.0545	0.0201123	0.931154	0.0223843	0.0934211	0.0451921	0.03841
0.91_355.26	1.04238	0.0197771	0.945736	0.0228659	0.0939031	0.0455088	0.0385291
3.61_850.70	1.03176	0.0206272	0.95884	0.022121	0.0926411	0.0447621	0.0387632
PC 34:2	1.02357	0.0218702	0.969179	0.0207061	0.0921597	0.0446985	0.0390274
3.96_901.80	1.02601	0.0201181	0.966072	0.0227214	0.0923982	0.0448432	0.0392171
0.71_341.21	1.03389	0.0211896	0.956188	0.0214811	0.0931972	0.0453471	0.0395148
TG 51:1	1.04722	0.0213439	0.939871	0.021214	0.0920389	0.0449082	0.0400986
TG 52:4	0.952127	0.0206701	1.06816	0.0222503	-0.0929917	0.0455299	0.0403685
3.79_925.81	1.02942	0.0205189	0.961772	0.0222595	0.0914956	0.0447369	0.0406991
1.94_751.53	0.950409	0.0219812	1.07075	0.0199783	-0.092039	0.0451371	0.0410091
TG 40:1	0.956006	0.0185809	1.06234	0.0251446	-0.091671	0.0449539	0.0410108
0.35_199.17	1.03329	0.0215845	0.956939	0.0210269	0.0911271	0.0445825	0.0410876
3.15_700.60	0.989034	0.0215391	1.01493	0.0211242	-0.0931558	0.0457307	0.0412281
TG 46:0	1.0386	0.0205643	0.950368	0.0221228	0.0917215	0.0451056	0.0417306
3.75_601.52	1.02644	0.019582	0.965532	0.0232675	0.0911504	0.0448556	0.0420289
0.32_297.25	0.969557	0.0192291	1.04243	0.024242	-0.0918541	0.0450932	0.0420383
GlcCer d42:2	0.955914	0.0207901	1.06247	0.0220869	-0.0918641	0.045344	0.0423876
0.21_469.03	0.964412	0.0213611	1.04991	0.0212473	-0.0910439	0.0450138	0.0424147
PC 35:5;O|PC 20:4_15:1;O	1.02752	0.0214517	0.964174	0.0212111	0.090975	0.0449806	0.0428531
2.19_770.60	1.03235	0.0205526	0.958113	0.022196	0.0898751	0.0445365	0.0434843
0.19_232.05	0.954958	0.0212278	1.06391	0.0213742	-0.0903363	0.0449013	0.0437615
0.31_293.21	1.04454	0.0240898	0.943108	0.0177243	0.0907889	0.0451802	0.0438259
0.18_167.02	0.961486	0.0201441	1.05421	0.0230642	-0.0902878	0.0448699	0.0439055
2.30_1594.18	0.959575	0.0219318	1.05703	0.0202289	-0.0928369	0.0464379	0.0439651
3.76_900.79	1.02032	0.0200819	0.973323	0.0228186	0.0903976	0.0448928	0.0440093
2.09_834.60	1.03651	0.0191748	0.952947	0.0235179	0.089898	0.044693	0.0444015
0.73_369.24	1.04111	0.0224227	0.947296	0.0199843	0.0908929	0.0454691	0.0445536
PC 42:10	0.949271	0.0198105	1.07248	0.0235354	-0.0912037	0.0458463	0.0448265
PC 32:2	1.03565	0.0185967	0.954007	0.0240544	0.0910222	0.045459	0.0452759
0.20_264.20	0.964535	0.0185797	1.04973	0.025068	-0.0901421	0.045091	0.045452
3.04_682.63	1.04595	0.0212057	0.941399	0.0213739	0.0897937	0.0449635	0.0454659
2.75_850.64	1.03129	0.0222021	0.959439	0.020274	0.0897944	0.045051	0.0459721
Cer d42:2 Isomer A	1.04296	0.0215907	0.945028	0.0209684	0.0906204	0.0457442	0.0465585
0.42_347.26	1.04505	0.0197994	0.942488	0.0228081	0.0893516	0.0449924	0.0467805
TG 54:4	1.02062	0.0203515	0.972937	0.0225218	0.0890894	0.0448293	0.0468147
2.06_788.60	0.973895	0.0211902	1.03619	0.0215748	-0.0887449	0.0448279	0.0473242
4.01_939.72	1.03514	0.0236667	0.954644	0.0182762	0.0884947	0.0447613	0.0474761
TG 58:5	1.02095	0.0220422	0.972519	0.0204857	0.0898739	0.0456174	0.0476672
3.69_870.76	1.03673	0.0201817	0.952672	0.0225376	0.0892192	0.0451003	0.0477028
0.32_421.23	0.958697	0.0216972	1.05833	0.0206258	-0.0907391	0.0467113	0.047998
SM 35:4;2O	0.974995	0.021698	1.03462	0.0208018	-0.090129	0.0461846	0.0482949
2.80_630.54	0.976737	0.0218115	1.03214	0.0206372	-0.0889685	0.0451431	0.0485222
PC 34:1	0.963878	0.021311	1.05069	0.0213229	-0.0910772	0.0470907	0.0492402
4.03_878.82	1.0402	0.0220358	0.948403	0.0204608	0.0872924	0.0446439	0.0497372

## Sheet: Supplementary Table 4
Supplementary Table 4: The association of plasma metabolites with T2D
	T2D cases		Controls
Metabolites	Mean	SE	Mean	SE	β	SE	P-Value
0.79_329.25	1.39514	0.0411646	0.62961	0.0226006	0.77	0.07	3.3e-28		FDR P value = 2.65x10-5
PC 34:3	0.73388	0.0240114	1.53709	0.0503462	-0.893947	0.0940598	5.36072e-26
0.77_581.45	1.37564	0.041024	0.642045	0.023151	0.73	0.07	5.2e-26
PC 31:1	0.750797	0.0251677	1.48918	0.0483635	-0.897163	0.0994087	3.71223e-25
FA 20:1 (eicosenoic acid)	1.35569	0.0425632	0.655205	0.0227311	0.830344	0.0893186	1.29984e-24
0.19_281.09	0.738843	0.0254828	1.52276	0.0462934	-0.71	0.07	7.37e-24
FA 22:1	1.33434	0.0417665	0.669821	0.0236869	0.804175	0.0882048	1.45583e-23
PC O-34:1	0.763462	0.0273924	1.45497	0.0428031	-0.68	0.07	5.64e-22
FA 20:5 (eicosapentaenoic acid)	1.35804	0.0422067	0.653631	0.0228938	0.71	0.07	1.02e-23
LPC 22:1/0:0	1.3432	0.0381047	0.663689	0.0255154	0.784648	0.087881	1.03386e-22
0.19_244.91	0.744581	0.0197679	1.50648	0.0605831	-0.69	0.07	6.08e-23
0.23_367.11	1.3117	0.0465545	0.685935	0.0205862	0.797695	0.0910183	2.09353e-22
1.29_600.40	1.34386	0.0398571	0.663234	0.0245729	0.750582	0.0825813	2.52588e-22
FA 20:4	1.34297	0.0435152	0.663849	0.0223901	0.67	0.07	9.39e-22
FA 22:2 (docosadienoic acid)	1.31275	0.0444377	0.685174	0.0222776	0.67	0.07	2.92e-21
FA 20:3	1.3397	0.0422603	0.666098	0.023263	0.774471	0.0884727	1.83787e-21
0.19_246.91	0.75004	0.019685	1.49127	0.0607046	-0.73932	0.0855183	5.52391e-21
FA 20:2	1.32483	0.0428861	0.676507	0.0231656	0.746204	0.0871106	1.55919e-20
PC O-30:0	0.77224	0.0264125	1.43204	0.0464846	-0.780365	0.0932149	1.65679e-20
0.88_387.25	1.32517	0.0425201	0.676269	0.0234021	0.756844	0.0890393	2.77983e-20
LPC 20:0	1.32405	0.0423085	0.677061	0.0235638	0.723457	0.0849967	5.22422e-20
0.34_317.21	1.33064	0.0424704	0.672406	0.0233214	0.719435	0.0844901	8.28305e-20
0.72_403.21	1.32411	0.0381647	0.677018	0.026008	0.717631	0.0852656	1.35747e-19
1.02_363.25	1.31841	0.0365362	0.681089	0.0270122	0.705024	0.0856802	5.11643e-19
0.72_385.24	1.31537	0.0434212	0.683277	0.0229767	0.705887	0.084587	5.32762e-19
1.02_585.49	1.3154	0.0387997	0.683253	0.0258932	0.700715	0.0860234	1.12148e-18
LPC 22:5	1.31016	0.0421922	0.687055	0.0239272	0.702641	0.0862819	1.16906e-18
FA 17:0	1.30858	0.037709	0.68821	0.0266801	0.705722	0.0868913	1.28486e-18
0.95_778.60	1.30938	0.0457415	0.687627	0.0212975	0.69688	0.0848162	1.37863e-18
2.35_846.61	0.771045	0.0265557	1.43512	0.0460044	-0.741135	0.0938717	2.68326e-18
1.00_331.26	1.30066	0.0432853	0.69404	0.023339	0.697587	0.0861198	3.28573e-18
LPC 20:1	1.30681	0.0407263	0.689506	0.0249564	0.685774	0.0848711	3.77217e-18
2.35_847.61	0.777835	0.0278502	1.41775	0.0428341	-0.769187	0.0973823	3.98704e-18
PC 28:0	0.778838	0.0264277	1.41521	0.0468746	-0.6	0.07	5.22e-17
0.31_295.23	1.31277	0.0436779	0.685158	0.0228393	0.664143	0.0813996	9.89472e-18
FA 22:6 (docosahexaenoic acid)	1.29283	0.0415155	0.699888	0.0247436	0.59	0.07	3.52e-17
LPC 18:0	1.30487	0.0431191	0.690931	0.0233843	0.61	0.07	1.16e-17
0.31_293.21	1.30179	0.0431972	0.693202	0.0233833	0.667947	0.0835138	1.791e-17
0.52_251.20	1.29041	0.0411966	0.701709	0.0250114	0.653788	0.0836016	7.20088e-17
0.19_221.01	0.777827	0.0259092	1.41777	0.0481329	-0.677729	0.0885514	7.25068e-17
PC O-34:2	0.800861	0.0270047	1.36143	0.0465914	-0.722598	0.0958847	9.07621e-17
FA 18:2	1.29681	0.0397703	0.696901	0.0257894	0.66417	0.0859313	9.91419e-17
1.53_419.31	1.25903	0.044658	0.726122	0.0228164	0.666332	0.0875344	1.34786e-16
1.66_559.47	1.26063	0.0414342	0.724847	0.0254444	0.644956	0.0827267	1.50182e-16
1.89_184.07	0.785618	0.0285317	1.39827	0.0415161	-0.671439	0.0902046	2.86876e-16
0.52_543.40	0.778773	0.0247437	1.41537	0.0509179	-0.622997	0.0794532	2.95038e-16
0.77_443.24	1.28578	0.0419874	0.705222	0.0245554	0.643883	0.0841542	4.57551e-16
0.22_174.06	1.2707	0.0414185	0.716878	0.0252608	0.667615	0.08985	5.48356e-16
3.09_708.65	1.28803	0.0415703	0.703508	0.0248045	0.630293	0.0834145	7.86607e-16
2.23_184.07	0.792699	0.0282137	1.38095	0.0430444	-0.66488	0.0912419	9.91077e-16
0.31_331.20	1.28753	0.0429653	0.703891	0.0238069	0.618228	0.0808393	1.09492e-15
LPC O-16:0	1.28237	0.0402601	0.707826	0.0258146	0.57	0.07	1.9e-15
0.31_343.23	1.29545	0.0438455	0.697917	0.0230057	0.616721	0.0803897	1.18832e-15
LPC 22:6.1	1.26475	0.0430705	0.721566	0.0241002	0.660714	0.0892574	1.35719e-15
0.63_329.24	1.27081	0.0413996	0.71679	0.0252722	0.651678	0.0882135	1.41363e-15
FA 18:3 (linolenic acid)	1.27474	0.0415578	0.71372	0.0250802	0.623118	0.0832448	1.41845e-15
1.94_325.18	0.78864	0.0289818	1.39083	0.0404361	-0.630735	0.0853656	1.48826e-15
LPE 18:2	0.789841	0.0262707	1.38789	0.0478334	-0.644831	0.0885827	2.19171e-15
0.48_275.20	1.2594	0.0426332	0.725826	0.0245366	0.616684	0.0833057	3.27464e-15
LPC P-16:0 or LPC O-16:1	1.28674	0.043049	0.704494	0.0237576	0.611288	0.0816261	3.87579e-15
1.02_445.25	1.27809	0.037739	0.711128	0.0274966	0.608973	0.0822548	4.68935e-15
LPC 20:2	1.27546	0.042658	0.71316	0.0242492	0.606888	0.0819865	4.73861e-15
3.10_648.63	1.2829	0.0413328	0.707421	0.0250752	0.612742	0.0838297	6.83809e-15
LPC P-18:0 or LPC O-18:1	1.28223	0.0423874	0.707935	0.0243318	0.594996	0.0799089	8.98037e-15
PC 32:1	0.797137	0.0272477	1.37028	0.045836	-0.601833	0.0819493	1.058e-14
1.92_568.54	0.791071	0.0287134	1.3849	0.0414813	-0.615764	0.0859699	1.08271e-14
1.94_581.27	0.792745	0.029495	1.38083	0.0392577	-0.627212	0.0878292	1.10206e-14
PC 33:1	0.803572	0.0270748	1.35505	0.0465433	-0.618287	0.0853295	1.14207e-14
FA 24:1	1.24258	0.0418719	0.739519	0.0254253	0.55	0.07	1.77e-14
LPC O-18:0	1.27779	0.0413152	0.711356	0.0251925	0.595392	0.0823221	1.95649e-14
0.20_161.05	1.2345	0.045806	0.746248	0.0218595	0.610767	0.0853683	2.08318e-14
0.38_321.24	1.28158	0.0417879	0.708439	0.0247804	0.584976	0.0796247	2.26919e-14
SM d36:3	0.802244	0.0276277	1.35817	0.0451725	-0.623908	0.0869239	2.52878e-14
0.94_562.33	1.2678	0.0430813	0.719156	0.0240441	0.603905	0.0846882	2.56102e-14
0.19_366.11	1.2404	0.0425726	0.741326	0.0248773	0.592638	0.0830494	3.95307e-14
0.28_415.21	1.26136	0.0238748	0.724264	0.0342412	0.609238	0.089396	3.96787e-14
0.32_321.24	1.27671	0.0427892	0.712192	0.0241272	0.575785	0.0793178	4.88678e-14
3.20_692.66	1.27444	0.0446909	0.713955	0.0226139	0.610216	0.0862889	5.06326e-14
1.94_369.24	0.805967	0.0310766	1.34946	0.035609	-0.615922	0.0900261	5.21088e-14
0.92_355.26	1.24543	0.0399108	0.737164	0.0268729	0.585116	0.0833367	8.35059e-14
0.32_345.24	1.2731	0.0433426	0.714999	0.0237523	0.572089	0.0798271	8.93249e-14
1.62_557.46	1.23058	0.0398928	0.749552	0.0271978	0.576689	0.0813687	9.5215e-14
PC 32:2	0.800701	0.0254097	1.36181	0.0500638	-0.602399	0.0872947	1.08297e-13
PC 36:5 Isomer B	0.799965	0.025873	1.36355	0.0490802	-0.63208	0.0931434	1.16124e-13
0.38_319.23	1.2652	0.0415126	0.721213	0.0252987	0.562452	0.0784858	1.33082e-13
0.21_203.08	0.799615	0.0292743	1.36438	0.0406024	-0.599623	0.0871566	1.33225e-13
0.31_301.22	1.27187	0.0418047	0.715964	0.0249555	0.56028	0.0785997	1.62239e-13
0.36_223.17	1.25055	0.0415869	0.732978	0.0255142	0.565759	0.08044	1.72918e-13
0.59_359.22	1.24865	0.0413093	0.734525	0.0257638	0.568749	0.0813947	1.84052e-13
TG 48:4 Isomer B	0.800807	0.0234577	1.36156	0.0537589	-0.581423	0.0858167	2.18079e-13
3.15_700.60	0.832363	0.029918	1.29037	0.0412126	-0.584003	0.0838173	2.23058e-13
FA 19:1	1.26268	0.0358926	0.72321	0.0289982	0.572167	0.0826154	2.40441e-13
1.94_367.24	0.809573	0.0313575	1.34112	0.0351083	-0.603245	0.0909158	2.44145e-13
0.24_359.22	1.26573	0.0400651	0.720792	0.0263203	0.566712	0.0813563	2.70781e-13
0.31_377.23	1.26016	0.0428535	0.725221	0.024347	0.56274	0.080899	2.95147e-13
2.10_717.57	0.807008	0.0291519	1.34705	0.0415498	-0.607604	0.0911538	4.01048e-13
1.95_815.56	0.800141	0.0269016	1.36313	0.0468004	-0.584782	0.0861051	4.77195e-13
2.65_577.52	1.2543	0.0392461	0.729931	0.0271407	0.567892	0.0836808	4.82217e-13
PE 38:2	0.804379	0.0294134	1.35316	0.0406138	-0.622547	0.0923011	4.88379e-13
PC P-36:1 or PC O-36:2 A	0.824272	0.0300371	1.30801	0.0404187	-0.633554	0.100393	4.99628e-13
1.94_311.17	0.80562	0.0300662	1.35027	0.0388097	-0.564351	0.0839324	5.94649e-13
3.30_923.71	1.26723	0.0400889	0.719605	0.0262705	0.554509	0.0802223	6.02924e-13
1.56_559.47	1.22823	0.0414912	0.751549	0.0259732	0.553615	0.0801578	6.41534e-13
1.94_339.20	0.809571	0.0302924	1.34112	0.0385117	-0.560087	0.0832249	6.80124e-13
SM d30:1	0.842991	0.0289049	1.26783	0.0439217	-0.577937	0.0852136	7.45093e-13
2.11_819.58	0.799729	0.0287394	1.36411	0.04213	-0.580926	0.0864733	7.82327e-13
PC 38:5 Isomer B	0.805372	0.0287531	1.35085	0.0425024	-0.594487	0.0898545	1.14015e-12
1.08_269.25	1.24924	0.0369627	0.734046	0.02875	0.550068	0.0817184	1.24912e-12
PE 36:3	0.802791	0.0253723	1.35689	0.0501792	-0.55666	0.0830103	1.27446e-12
1.23_333.28	1.22819	0.0387827	0.751581	0.0280688	0.554158	0.0824585	1.27685e-12
0.32_355.21	1.25926	0.0408911	0.725945	0.0258729	0.537658	0.0787753	1.40092e-12
PC P-32:0 or PC O-32:1	0.833046	0.031737	1.2889	0.0364448	-0.617047	0.0940711	1.47527e-12
0.77_377.21	1.24546	0.0419201	0.737138	0.0253383	0.550694	0.082228	1.71976e-12
0.72_510.36	1.25277	0.0416793	0.731175	0.0254026	0.54344	0.0807841	1.72108e-12
0.77_361.24	1.24655	0.0430625	0.736244	0.0243724	0.580406	0.0889792	1.98953e-12
PE O-37:4|PE O-21:3_16:1	0.808608	0.0289562	1.34334	0.0421873	-0.543869	0.0824286	2.58136e-12
2.11_818.58	0.810102	0.0301801	1.3399	0.0388962	-0.603002	0.0927336	2.60409e-12
0.75_540.37	1.25035	0.0418086	0.733139	0.025344	0.531941	0.0789056	3.06686e-12
TG 46:3 Isomer A	0.810769	0.0244876	1.33837	0.0519311	-0.546172	0.0838292	3.14553e-12
1.68_557.46	1.21107	0.039291	0.766386	0.0280601	0.536614	0.080325	3.25686e-12
FA 14:0 (myristic acid)	1.24101	0.0370937	0.740812	0.0288914	0.535173	0.0810914	3.63893e-12
0.31_379.20	1.24785	0.0423148	0.735177	0.024979	0.530954	0.0794954	3.6462e-12
1.54_557.46	1.20969	0.0411457	0.767603	0.0265599	0.544878	0.0820885	3.7788e-12
0.94_1047.74	1.24799	0.0413567	0.735064	0.0257393	0.522739	0.0783683	3.84852e-12
0.86_524.37	1.24572	0.0428745	0.736924	0.0245444	0.534096	0.0810076	4.56721e-12
1.95_816.53	0.803299	0.0264737	1.35569	0.0478823	-0.560176	0.0868008	5.05177e-12
PC P-34:1 or PC O-34:2 Isomer B	0.824783	0.0298905	1.30688	0.0408305	-0.543812	0.0831909	5.36042e-12
PC O-32:0	0.826933	0.0309289	1.30216	0.0382148	-0.549938	0.0851041	5.69428e-12
2.90_674.58	0.809704	0.0278116	1.34082	0.0450972	-0.528444	0.0805502	6.2843e-12
0.38_355.20	1.24681	0.0386739	0.736031	0.0277068	0.523408	0.0794647	7.22261e-12
2.83_647.46	0.802501	0.0264925	1.35757	0.0478145	-0.527114	0.080628	7.43027e-12
PC P-34:0 or PC O-34:1	0.824584	0.0283848	1.30732	0.0444161	-0.534362	0.0830829	8.14468e-12
PC 37:2	0.819774	0.0276039	1.31799	0.0459589	-0.565825	0.0896699	8.35992e-12
0.24_351.22	1.23937	0.0403343	0.742177	0.0266861	0.523703	0.0797921	8.5992e-12
GlcCer d41:1	0.820632	0.0287241	1.31608	0.0434635	-0.522475	0.0803037	1.04858e-11
2.54_779.58	1.24658	0.0411642	0.736218	0.0259141	0.51713	0.0790152	1.27566e-11
3.13_921.70	1.25023	0.041423	0.73324	0.0256472	0.518346	0.0794464	1.29349e-11
FA 18:1	1.23722	0.0362023	0.743968	0.0295542	0.48	0.07	1.35e-11
2.31_820.60	0.824862	0.0313632	1.30671	0.0367799	-0.600829	0.0953328	1.51029e-11
FA 17:1	1.2434	0.036066	0.738838	0.0294603	0.518285	0.0802468	1.56039e-11
0.25_335.22	1.23715	0.0400577	0.744026	0.0269388	0.512571	0.0789457	1.77942e-11
1.95_818.53	0.814438	0.0265778	1.33	0.047971	-0.546584	0.0875391	1.80609e-11
0.64_546.36	1.23013	0.0390961	0.749933	0.0277982	0.502922	0.0775656	2.07813e-11
0.23_269.08	1.19905	0.0388508	0.777083	0.0286534	0.524185	0.0831735	2.22368e-11
3.15_698.61	0.823545	0.029775	1.30961	0.0410465	-0.516648	0.0810906	2.27643e-11
SM d32:0	0.838615	0.0293662	1.27703	0.0427851	-0.516225	0.0810406	2.32953e-11
SM d32:1	0.848979	0.029219	1.25542	0.0434465	-0.521784	0.0818915	2.43133e-11
1.02_439.24	1.22992	0.0388279	0.75011	0.0279966	0.515143	0.0812703	2.77761e-11
DG 34:1	1.22921	0.0399835	0.750715	0.0271568	0.511024	0.0806249	2.82157e-11
TG 46:4 Isomer A	0.817002	0.0236709	1.32421	0.0532943	-0.508057	0.0800206	2.95298e-11
PC 35:2	0.819918	0.0303307	1.31767	0.0393103	-0.544412	0.0868912	2.99063e-11
PC 33:2	0.821464	0.0287303	1.31422	0.0434891	-0.533518	0.0857581	3.02886e-11
GlcCer d34:1	0.814631	0.0288898	1.32956	0.0427391	-0.47	0.07	3.81e-11
0.29_243.20	1.22045	0.0439971	0.758212	0.0237922	0.542987	0.088399	3.23337e-11
0.37_345.24	1.24129	0.0415407	0.740587	0.0257138	0.509814	0.0801497	3.46766e-11
3.13_702.62	0.81049	0.0284984	1.33901	0.0434767	-0.50646	0.079665	3.48918e-11
1.58_800.58	1.24527	0.0331317	0.737297	0.0310437	0.499053	0.077892	3.61742e-11
0.32_401.23	1.24085	0.0411371	0.74095	0.0260409	0.501	0.0780897	3.66808e-11
0.32_319.23	1.24054	0.0419125	0.74121	0.0254256	0.497033	0.0772499	3.95323e-11
1.87_730.54	0.827725	0.0276639	1.30043	0.0460644	-0.542662	0.089561	4.17733e-11
0.19_242.05	1.21224	0.0383401	0.765359	0.0287565	0.506257	0.0806963	4.40802e-11
PI 40:6	0.825518	0.0290446	1.30527	0.0429447	-0.527471	0.0865155	4.62981e-11
0.48_609.44	0.8105	0.0256649	1.33899	0.0497264	-0.491457	0.0767427	5.65924e-11
SM 35:2;2O	0.855853	0.0335062	1.24143	0.0334057	-0.543754	0.0896867	7.06013e-11
0.32_381.22	1.23482	0.0405476	0.745977	0.0266126	0.501876	0.080522	7.64423e-11
0.21_164.07	0.830681	0.0317399	1.29401	0.0362167	-0.511528	0.084068	8.4768e-11
LPI 18:0	1.24151	0.0435659	0.7404	0.023995	0.497092	0.0793271	8.77531e-11
1.93_371.24	0.82417	0.0311667	1.30823	0.0372948	-0.506386	0.0832155	8.80963e-11
1.73_559.47	1.193	0.040047	0.782562	0.0277784	0.49379	0.0790994	9.73487e-11
2.04_764.55	0.833356	0.031412	1.28824	0.037396	-0.554571	0.0928244	1.08377e-10
2.50_743.56	1.24095	0.0358053	0.740867	0.0296878	0.488976	0.0785424	1.12001e-10
TG 44:2	0.823175	0.0258654	1.31043	0.0494919	-0.486363	0.078443	1.19602e-10
TG 48:5	0.824875	0.0246588	1.30668	0.0516082	-0.490501	0.079658	1.33737e-10
1.75_826.60	1.23731	0.030012	0.743898	0.0328532	0.491133	0.0805057	1.34303e-10
0.28_337.24	1.21597	0.0419403	0.762093	0.0257709	0.505557	0.0839539	1.64618e-10
2.12_742.54	0.825116	0.0312305	1.30615	0.0371951	-0.548142	0.0919211	1.75894e-10
1.76_828.61	1.23474	0.0316669	0.74605	0.0321542	0.480293	0.0787999	1.84021e-10
2.08_809.59	0.827698	0.0281466	1.30049	0.0450487	-0.525537	0.0888085	1.87928e-10
3.14_672.59	0.830924	0.0294932	1.29348	0.0421532	-0.492462	0.0809109	2.01313e-10
PI 38:5	0.838523	0.0298793	1.27722	0.0416194	-0.567356	0.0994459	2.01503e-10
TG 48:3	0.8327	0.0263792	1.28965	0.048626	-0.489952	0.0814987	2.21622e-10
0.81_566.38	1.22859	0.0423659	0.751239	0.0252223	0.482198	0.0783069	2.22872e-10
3.29_947.75	1.23623	0.0414065	0.744802	0.0259088	0.481445	0.0785085	2.62602e-10
DG 34:2	1.19584	0.0419895	0.77998	0.0259749	0.45	0.07	5.1e-10
0.62_478.33	1.21228	0.0428511	0.765319	0.0249781	0.516182	0.0889217	3.05206e-10
PC P-40:4 or PC O-40:5	0.826571	0.0293788	1.30296	0.0422031	-0.514881	0.0876511	3.14603e-10
PC 35:4	0.835392	0.0296079	1.28388	0.0421001	-0.510624	0.0862335	3.29057e-10
0.24_333.21	1.21709	0.0424568	0.761126	0.0252912	0.485748	0.0809859	3.36477e-10
LPC 22:4	1.21215	0.0416339	0.765437	0.0260959	0.479621	0.0814217	4.04707e-10
LPC 18:0 Isomer B	1.21637	0.0443923	0.761748	0.0234182	0.491366	0.0829911	4.1069e-10
1.79_711.50	0.842505	0.0315688	1.26884	0.03768	-0.497839	0.0847165	4.24043e-10
1.02_379.23	1.21773	0.0394403	0.760565	0.0278073	0.484583	0.081547	4.25353e-10
SM d39:1	0.851707	0.0307824	1.24984	0.0401632	-0.44	0.07	7.08e-10
2.53_651.52	1.20938	0.0418229	0.767872	0.025965	0.483191	0.0808928	4.68106e-10
0.28_215.03	1.19703	0.0394452	0.778898	0.0282133	0.471385	0.0785719	4.72532e-10
0.20_112.05	0.842987	0.0288443	1.26784	0.0440467	-0.499896	0.0839953	4.78854e-10
PC P-38:5 or PC O-38:6 Isomer B	0.856466	0.031661	1.2402	0.038346	-0.645551	0.113062	5.18855e-10
2.54_848.63	0.827236	0.0299981	1.3015	0.0407121	-0.485354	0.082101	5.68596e-10
0.97_1105.74	1.21545	0.0442378	0.762548	0.0235826	0.472124	0.0793378	5.72777e-10
1.12_568.40	1.21961	0.041583	0.758937	0.0260308	0.471684	0.0787174	6.31163e-10
1.77_559.47	1.18775	0.0392505	0.787372	0.0285492	0.467385	0.0779372	6.40682e-10
2.00_1514.12	0.838681	0.0311582	1.27689	0.0384861	-0.526023	0.0940901	6.4947e-10
SM d32:2	0.85621	0.0307158	1.24071	0.0405148	-0.480527	0.0812292	6.54883e-10
1.95_439.33	0.830547	0.0259938	1.2943	0.0493053	-0.474561	0.0813941	7.5705e-10
0.78_279.32	1.20158	0.0301439	0.774803	0.0341369	0.480096	0.085521	7.66049e-10
LPC 17:0	1.21333	0.0431911	0.764403	0.0246417	0.44	0.07	7.25e-10
2.05_835.61	0.834126	0.0291149	1.28659	0.0431644	-0.514629	0.0900328	8.57224e-10
1.89_843.58	1.19579	0.0364147	0.780023	0.0305505	0.461234	0.0783663	8.84169e-10
2.12_773.59	0.830413	0.0296118	1.29459	0.0418457	-0.470886	0.0795896	8.86375e-10
0.24_353.23	1.21345	0.0411757	0.764299	0.0264757	0.466377	0.0792122	1.02721e-09
PC 34:4	0.839864	0.0278541	1.27439	0.0459535	-0.513078	0.0914273	1.06373e-09
1.90_794.57	0.851489	0.0317431	1.25028	0.0378439	-0.552891	0.0985933	1.0769e-09
0.32_357.21	1.21578	0.0416161	0.762258	0.0260591	0.47234	0.0808787	1.09103e-09
2.73_653.54	1.21232	0.0397584	0.765288	0.0276668	0.464125	0.0790189	1.14928e-09
SM d33:1	0.862576	0.0331584	1.22801	0.0349558	-0.49341	0.0863626	1.19363e-09
LPE 18:0.1	1.22692	0.0435129	0.752665	0.0242029	0.478334	0.0828469	1.19595e-09
2.42_772.62	0.841428	0.0296271	1.2711	0.0423191	-0.481134	0.0841847	1.44845e-09
1.71_377.34	1.1624	0.0394257	0.811325	0.028824	0.46268	0.0790451	1.58865e-09
2.12_1574.14	0.83225	0.0319526	1.29062	0.0357351	-0.518639	0.0929975	1.59854e-09
0.75_516.32	1.20911	0.0371322	0.768113	0.0297019	0.451569	0.0771008	1.68744e-09
2.24_809.65	0.848576	0.0325954	1.25625	0.0353633	-0.50801	0.0947487	1.74958e-09
1.02_349.24	1.20538	0.0353684	0.771414	0.0309942	0.459986	0.0794816	1.78976e-09
PC 40:7	0.82988	0.0274753	1.29574	0.0464991	-0.486919	0.0855979	1.82193e-09
1.49_557.46	1.17367	0.0391417	0.800521	0.028896	0.467411	0.0802179	1.83657e-09
PC 39:4	0.84441	0.0312254	1.26487	0.0386952	-0.523827	0.096098	1.97865e-09
3.20_666.64	1.22202	0.0446674	0.756862	0.0231039	0.463327	0.0800947	1.98663e-09
PC 36:2	0.840239	0.0308957	1.2736	0.0392616	-0.552184	0.101903	2.0303e-09
PC 36:3	1.22277	0.0323049	0.75621	0.032244	0.449491	0.0769508	2.03134e-09
1.94_543.31	0.835089	0.0307789	1.28453	0.0392247	-0.462214	0.0810339	2.18627e-09
PC 38:4 Isomer C	0.837069	0.0306833	1.28031	0.0395973	-0.496884	0.0891015	2.4329e-09
0.64_409.24	1.18936	0.039853	0.785889	0.0280073	0.475072	0.0842562	2.50129e-09
2.58_763.59	1.21985	0.0357766	0.758729	0.0303159	0.444821	0.0764596	2.81844e-09
2.05_184.07	0.836679	0.0312035	1.28114	0.0382236	-0.512706	0.0949485	2.8213e-09
SM d39:2	0.872744	0.0312497	1.20818	0.0399975	-0.480182	0.0855604	2.83647e-09
2.99_664.62	1.21743	0.0431535	0.760822	0.0246382	0.465649	0.0813307	3.01878e-09
PC 38:5 Isomer B.1	0.836911	0.0295402	1.28064	0.0423237	-0.498455	0.0911053	3.04417e-09
0.56_496.34	1.20276	0.044273	0.773754	0.0236056	0.459068	0.0827139	3.33742e-09
0.68_335.22	1.21493	0.0352593	0.762999	0.0307853	0.4494	0.0787239	3.54262e-09
0.77_569.36	1.20595	0.0404824	0.770904	0.0271882	0.444048	0.0779004	3.80946e-09
0.18_202.18	1.20972	0.0404185	0.767576	0.0271774	0.441437	0.0763718	3.88773e-09
PC P-38:4 or PC O-38:5 Isomer A	0.846141	0.0316966	1.26127	0.0376044	-0.529234	0.0978859	3.88824e-09
PC 37:5	0.847886	0.0298766	1.25767	0.0420239	-0.47484	0.0856242	4.54354e-09
2.23_831.59	0.83425	0.0300235	1.28632	0.0410605	-0.464394	0.0830617	4.56102e-09
TG 46:2	0.843315	0.0271168	1.26715	0.0473755	-0.42	0.07	6.44e-09
0.72_538.35	1.21353	0.0431193	0.764226	0.0247091	0.448395	0.0788818	4.8803e-09
PC 31:0	0.853871	0.0305129	1.24544	0.0408661	-0.461881	0.0823699	4.95468e-09
2.16_772.59	0.841357	0.0299954	1.27125	0.0414844	-0.483005	0.0895938	5.01936e-09
SM 41:4;2O	0.861658	0.030466	1.22983	0.0412575	-0.451077	0.080073	5.1635e-09
FA 16:1 (palmitoleic acid)	1.21347	0.0357237	0.764278	0.030532	0.42	0.07	4.68e-09
PC 33:3|PC 15:1_18:2	0.850281	0.0285424	1.25275	0.0448182	-0.51439	0.098682	5.63814e-09
2.73_703.57	1.21127	0.0351132	0.766209	0.0309854	0.447708	0.0799771	6.01359e-09
1.95_681.51	0.837045	0.0306893	1.28036	0.0395807	-0.446254	0.080428	6.2444e-09
0.36_448.33	1.19143	0.0391217	0.783995	0.0285868	0.448575	0.0825286	6.3997e-09
2.80_768.69	1.21003	0.0352521	0.767296	0.0309337	0.441054	0.0789657	6.76083e-09
PC P-34:2 or PC O-34:3	0.854569	0.0323993	1.24403	0.0363684	-0.558134	0.106528	6.83674e-09
TG 54:4;2O|TG 18:1_18:1_18:2;2O	1.21548	0.0367331	0.762526	0.0298108	0.440132	0.0791433	7.27354e-09
SM d43:1	0.846903	0.0311403	1.2597	0.0390591	-0.42	0.07	8.06e-09
0.94_256.16	1.19383	0.0367626	0.7818	0.0303528	0.438621	0.0785092	7.73615e-09
2.18_746.59	0.851919	0.0305023	1.2494	0.0408074	-0.459584	0.0845634	8.10359e-09
2.19_792.59	0.849717	0.0326071	1.25391	0.0354273	-0.510128	0.0962401	8.58112e-09
0.19_227.05	1.17804	0.0402761	0.796402	0.0278078	0.435164	0.0785033	9.07553e-09
1.44_557.46	1.1726	0.041216	0.801534	0.0269769	0.443089	0.0800721	9.11565e-09
2.24_1596.20	0.84805	0.0294288	1.25733	0.0429849	-0.478564	0.0907952	9.90977e-09
1.94_751.53	0.846603	0.0311506	1.26032	0.0390161	-0.475661	0.0887353	1.07615e-08
0.97_508.34	1.19522	0.0448264	0.780545	0.0229998	0.444124	0.081609	1.09408e-08
2.13_764.52	0.840452	0.0275597	1.27315	0.046527	-0.443063	0.0805987	1.1443e-08
TG 50:5	0.834995	0.0241241	1.28473	0.0523527	-0.41	0.07	1.31e-08
2.26_1598.21	0.85062	0.0302299	1.25206	0.0413575	-0.499954	0.0980647	1.18982e-08
1.94_826.55	0.845142	0.0303309	1.26335	0.0408898	-0.451889	0.0847792	1.245e-08
0.62_498.35	1.18995	0.0429851	0.785346	0.0250339	0.465328	0.0890665	1.26949e-08
0.17_182.93	0.847144	0.0297482	1.2592	0.0422746	-0.4323	0.0785546	1.34292e-08
0.26_324.14	1.18503	0.0480468	0.789878	0.0185344	0.46841	0.0901894	1.35432e-08
0.62_184.07	1.19246	0.0439303	0.783055	0.0240125	0.438971	0.0822185	1.37542e-08
1.87_727.57	0.848124	0.0306833	1.25718	0.040218	-0.44502	0.0823137	1.4778e-08
2.13_774.59	0.839546	0.0302941	1.27506	0.0406953	-0.434246	0.0792419	1.48797e-08
0.23_322.12	1.18521	0.0504313	0.789717	0.0140961	0.504593	0.101961	1.54953e-08
TG 49:3	0.856275	0.0279858	1.24058	0.0459286	-0.430011	0.0796654	1.63147e-08
1.94_737.53	0.84891	0.0307555	1.25556	0.040089	-0.459223	0.0893664	1.63976e-08
2.38_849.66	0.849896	0.0295827	1.25354	0.0427213	-0.455243	0.0856868	1.6615e-08
2.79_766.67	1.20039	0.034217	0.775876	0.0318766	0.421515	0.0769143	1.68537e-08
LPC 16:0	1.19045	0.0435413	0.784893	0.0244426	0.4	0.07	2.07e-08
1.88_625.52	0.848345	0.0300282	1.25672	0.0417102	-0.456435	0.0861656	1.77886e-08
0.20_101.02	1.17258	0.0409021	0.801557	0.0272858	0.431412	0.0799152	1.95099e-08
PC 36:1	0.852309	0.0310953	1.24861	0.0394663	-0.461351	0.0871746	2.06836e-08
1.89_784.57	0.844054	0.0295642	1.26561	0.0425591	-0.497218	0.0972439	2.12659e-08
2.46_575.51	1.18976	0.0386035	0.785523	0.0290422	0.443161	0.0835116	2.1356e-08
2.81_703.57	1.19857	0.0362135	0.777515	0.0306174	0.422659	0.0776418	2.14447e-08
1.94_768.54	0.845129	0.0318527	1.26337	0.0371198	-0.428729	0.0797522	2.16844e-08
0.31_197.15	1.18689	0.0381838	0.788158	0.0294382	0.420139	0.0771944	2.24522e-08
2.37_820.56	0.835453	0.0282085	1.28375	0.0451474	-0.429657	0.0795467	2.27391e-08
PC P-38:3 or PC O-38:4	0.838362	0.0297519	1.27756	0.0419054	-0.437155	0.082189	2.3984e-08
1.56_798.56	1.20555	0.0340284	0.771263	0.0318318	0.417507	0.0764907	2.40086e-08
2.12_794.53	0.834893	0.0293591	1.28495	0.0426471	-0.426343	0.079026	2.42679e-08
2.21_827.60	0.842807	0.030895	1.26821	0.0394202	-0.443236	0.0837948	2.60297e-08
TG 48:4 Isomer A	0.841489	0.0269688	1.27097	0.0476273	-0.428199	0.0801804	2.61064e-08
PC 40:4	0.84725	0.0288467	1.25898	0.0441549	-0.436309	0.0823942	2.66721e-08
2.23_1572.19	0.851379	0.0287787	1.25051	0.044383	-0.448937	0.0858238	2.66972e-08
PE 34:1	0.842378	0.0282224	1.26911	0.0452836	-0.420547	0.0782531	2.90922e-08
PC 34:1	0.848175	0.0327495	1.25707	0.0348906	-0.469083	0.0904068	3.11247e-08
SM d38:2	0.874857	0.0324384	1.20413	0.0374968	-0.447217	0.0844198	3.11421e-08
1.62_798.56	1.20566	0.033319	0.771166	0.0322525	0.41399	0.0764883	3.18866e-08
1.02_281.56	1.18513	0.0355092	0.78979	0.0314729	0.420953	0.0803601	3.20914e-08
PE 31:2;O|PE 14:1_17:1;O	0.840411	0.0312402	1.27324	0.0383928	-0.413552	0.0767744	3.30071e-08
0.94_256.14	1.18029	0.0350178	0.794292	0.0319498	0.418573	0.0782948	3.4394e-08
GlcCer d40:1	0.843454	0.0296121	1.26686	0.0424319	-0.421321	0.0790459	3.63759e-08
1.49_756.55	1.20297	0.0314806	0.773561	0.0333825	0.413699	0.0770408	3.80903e-08
0.20_352.23	1.19096	0.0374388	0.784427	0.029924	0.415224	0.0779501	4.1287e-08
1.97_771.57	0.854367	0.0301814	1.24443	0.041606	-0.426151	0.0818705	4.33448e-08
PC 30:0 Isomer B	0.868212	0.0292503	1.21695	0.0437854	-0.52472	0.111533	4.35968e-08
PC 38:3	0.858942	0.0303919	1.23523	0.0413205	-0.446446	0.0869865	4.47685e-08
TG 42:0	0.848681	0.0265114	1.25603	0.0484402	-0.413641	0.0789032	4.81486e-08
2.30_724.53	0.839814	0.0261427	1.2745	0.0490672	-0.428709	0.0825723	4.8983e-08
3.06_848.65	0.843988	0.0298502	1.26575	0.0419275	-0.414068	0.0781104	4.9935e-08
PC P-42:5 or PC O-42:6 Isomer A	0.844246	0.0283102	1.26521	0.04515	-0.415453	0.0793326	5.68232e-08
0.77_347.22	1.17463	0.0416163	0.799612	0.0265563	0.415656	0.0800037	5.7433e-08
2.14_770.60	0.859029	0.032271	1.23506	0.0370025	-0.477979	0.0970961	5.76706e-08
1.90_834.59	0.84936	0.0301976	1.25464	0.0413776	-0.411694	0.0786498	6.12581e-08
1.44_558.46	1.15855	0.0397511	0.815073	0.0285729	0.417946	0.0794554	6.15236e-08
LPC 20:4.1	1.17708	0.0441865	0.797306	0.0237343	0.409964	0.0793061	6.64403e-08
0.97_568.36	1.18356	0.0420678	0.791243	0.0260206	0.404884	0.077247	6.87476e-08
2.42_369.35	1.20168	0.0397439	0.774717	0.0278805	0.406697	0.0773188	7.11978e-08
0.25_311.22	1.17986	0.0404205	0.794698	0.0276489	0.414927	0.0810028	8.58836e-08
PC 40:6 Isomer A	0.851347	0.0306126	1.25057	0.0405337	-0.453123	0.0906249	8.81011e-08
2.55_822.58	0.853755	0.0325586	1.24567	0.0358847	-0.491093	0.0980964	8.86587e-08
2.07_793.59	0.864546	0.0317261	1.22412	0.0386187	-0.472255	0.0956404	8.88386e-08
3.33_700.62	0.85719	0.032134	1.23874	0.0372277	-0.407839	0.0789315	8.91776e-08
2.72_719.55	1.19517	0.0376459	0.780583	0.0296689	0.402795	0.0771424	8.93053e-08
2.12_802.56	0.840269	0.0300067	1.27354	0.0414072	-0.410534	0.0798606	8.957e-08
2.12_795.53	0.839472	0.0301482	1.27522	0.0410376	-0.40855	0.0790876	9.30772e-08
0.67_524.36	1.17514	0.0430351	0.799131	0.0250551	0.411242	0.0816563	9.35398e-08
PC P-38:3 or PC O-38:4 Isomer B	0.861994	0.033707	1.22916	0.0333922	-0.489872	0.100189	9.56773e-08
2.47_868.55	0.843052	0.0304112	1.2677	0.0405998	-0.41325	0.0806272	9.88579e-08
PC 40:7 Isomer B	0.849654	0.0287066	1.25404	0.0444874	-0.424213	0.0842095	1.08888e-07
2.19_868.60	0.841076	0.029632	1.27184	0.0422939	-0.423751	0.0835211	1.09456e-07
2.74_631.49	1.1882	0.0381446	0.786956	0.0294413	0.40161	0.0784681	1.22408e-07
0.20_205.05	1.15095	0.0374963	0.822567	0.0307536	0.401138	0.0781187	1.23583e-07
PC 40:2	1.17868	0.0384459	0.795805	0.0293955	0.397192	0.0775316	1.26171e-07
0.89_558.33	1.18779	0.0419328	0.787334	0.0261146	0.399181	0.0777551	1.27152e-07
0.20_89.02	1.15279	0.038663	0.820737	0.0296796	0.399313	0.0779414	1.27839e-07
LPC 18:0 Isomer A	1.18478	0.0433201	0.790116	0.0247057	0.40022	0.0784749	1.292e-07
PC 37:6	0.86032	0.0298587	1.23249	0.0424614	-0.42012	0.0844867	1.34266e-07
0.50_356.28	1.16038	0.0394651	0.813289	0.0288176	0.398254	0.077583	1.38591e-07
1.95_886.55	0.854995	0.0304365	1.24316	0.0410788	-0.412393	0.0827507	1.39172e-07
0.18_124.02	0.858925	0.0301332	1.23527	0.0418612	-0.402594	0.0793151	1.42076e-07
1.82_736.52	0.866367	0.0304261	1.22055	0.0414866	-0.393666	0.0768652	1.43801e-07
0.51_415.32	0.855416	0.0295995	1.24231	0.0428508	-0.405039	0.0789215	1.44617e-07
2.26_1546.18	0.864309	0.0321541	1.22459	0.0376056	-0.492657	0.10475	1.4579e-07
1.02_613.52	1.17333	0.0368833	0.800843	0.0307659	0.395942	0.0774591	1.46273e-07
2.24_868.61	0.85273	0.0318549	1.24775	0.0376424	-0.438246	0.0885082	1.47454e-07
PC 34:0	1.18265	0.0447985	0.79209	0.0230116	0.38	0.07	1.64e-07
3.15_722.67	1.19626	0.0374732	0.779598	0.0297724	0.397032	0.0776068	1.54705e-07
PE 36:2	0.853661	0.0278657	1.24586	0.0461198	-0.408214	0.0815911	1.64628e-07
Cer d42:2 Isomer B	1.17084	0.0432413	0.803213	0.0248353	0.406932	0.0812762	1.69078e-07
LPC 14:0	0.84756	0.0321598	1.25834	0.0364803	-0.416036	0.0845414	1.72582e-07
TG 44:1	0.856011	0.0268581	1.24111	0.0478539	-0.39888	0.079846	1.72853e-07
TG 42:1	0.857096	0.026911	1.23893	0.0477648	-0.390946	0.0774756	1.94315e-07
PC P-36:2 or PC O-36:3	0.877175	0.0326498	1.19971	0.0371296	-0.486243	0.103304	1.98737e-07
0.64_363.21	1.16922	0.0361808	0.804764	0.0314058	0.39303	0.0779444	1.98975e-07
PC O-40:6	0.851541	0.028543	1.25018	0.0448401	-0.403327	0.0814531	2.12723e-07
PC 42:6	0.854564	0.0292773	1.24404	0.0434749	-0.41055	0.0836231	2.1327e-07
2.48_369.35	1.19249	0.0381365	0.783025	0.0293541	0.3875	0.076373	2.26263e-07
1.90_835.58	0.855634	0.0311951	1.24187	0.0394024	-0.402835	0.0814245	2.29597e-07
2.76_636.59	1.19825	0.0426239	0.777799	0.0253347	0.406476	0.0807258	2.30844e-07
2.75_815.71	1.17715	0.0408108	0.797236	0.0273189	0.390381	0.0778733	2.32721e-07
PE 38:4 Isomer B	0.858453	0.02792	1.23621	0.0460609	-0.402909	0.0816835	2.58918e-07
PC P-34:1 or PC O-34:2 Isomer A	0.853482	0.0300792	1.24623	0.0417926	-0.395604	0.0795109	2.63993e-07
0.92_413.29	0.847806	0.0289581	1.25783	0.0439449	-0.387115	0.0772121	2.8598e-07
SM 35:1;2O	0.886374	0.0334398	1.18244	0.035787	-0.416146	0.0850274	2.86605e-07
0.79_544.32	1.18031	0.0386736	0.794276	0.0291738	0.385143	0.0772328	3.04588e-07
PC 38:4 Isomer A	0.863442	0.0289982	1.2263	0.0441793	-0.403518	0.08348	3.14709e-07
2.40_812.62	0.875076	0.0325835	1.20371	0.0371754	-0.436344	0.0912515	3.22823e-07
PC P-34:1 or PC O-34:2	0.864046	0.0309331	1.22511	0.0403534	-0.407736	0.0845716	3.29772e-07
1.94_559.31	0.854441	0.0299388	1.24428	0.0421223	-0.383014	0.0770434	3.3071e-07
1.95_683.51	0.856038	0.0330272	1.24106	0.0347886	-0.386968	0.0787202	3.41182e-07
GlcCer d42:1	0.855026	0.0310194	1.2431	0.0397778	-0.394152	0.0799081	3.49841e-07
2.75_816.70	1.17077	0.0420695	0.803282	0.0261196	0.383418	0.0772804	3.52376e-07
2.66_603.53	1.16719	0.0390646	0.806703	0.0290755	0.386699	0.0786763	3.53576e-07
FA 32:0	1.17137	0.0367431	0.802711	0.0309215	0.383047	0.0773049	3.65243e-07
2.89_766.68	1.17882	0.035536	0.795672	0.0316277	0.379801	0.0769148	3.80719e-07
LPC 22:6	1.15952	0.0421494	0.814133	0.0260962	0.392028	0.0793686	3.83579e-07
2.41_872.63	0.870401	0.0331989	1.2127	0.0354134	-0.424398	0.0894419	4.47056e-07
1.89_601.52	0.864959	0.0300878	1.22331	0.0421263	-0.418702	0.0892202	4.47126e-07
PC 38:7	0.863586	0.0300313	1.22601	0.0422029	-0.408961	0.0872855	4.51072e-07
3.11_678.64	1.20093	0.0421786	0.77539	0.0257385	0.38926	0.0792395	4.87593e-07
1.96_887.56	0.865691	0.0304414	1.22188	0.0414356	-0.384511	0.0795319	4.94871e-07
GlcCer d38:1	0.86288	0.0306386	1.22741	0.0409369	-0.376385	0.0769429	5.04383e-07
PC 35:1	0.870645	0.0300988	1.21223	0.0422402	-0.393155	0.0813132	5.0942e-07
PE 36:1	0.855833	0.0318063	1.24147	0.0379561	-0.415802	0.0871516	5.53981e-07
PC P-36:3 or PC O-36:4	0.863565	0.0327136	1.22606	0.0361843	-0.42907	0.0937758	5.55544e-07
PC O-37:5	0.878009	0.0323294	1.19812	0.0378891	-0.426715	0.0938649	5.60154e-07
TG 40:0	0.858413	0.0268135	1.23629	0.0479193	-0.37276	0.076513	5.6473e-07
0.75_568.36	1.17798	0.0415694	0.796458	0.0265713	0.377568	0.0782418	5.77098e-07
0.36_199.17	0.858337	0.0296896	1.23644	0.0427479	-0.415113	0.0914602	5.95464e-07
0.61_309.20	1.16749	0.037081	0.806417	0.0307457	0.375592	0.0773788	5.97221e-07
1.88_808.58	0.858486	0.0317102	1.23615	0.038341	-0.383939	0.0797145	6.22636e-07
0.19_186.05	0.854242	0.0303757	1.24469	0.0411819	-0.380158	0.0792864	6.33556e-07
3.24_711.62	0.859205	0.0319303	1.23471	0.0378527	-0.391068	0.0817307	6.45404e-07
1.95_740.54	0.86703	0.0340549	1.21925	0.0328527	-0.443426	0.104307	6.54773e-07
0.69_633.38	1.15637	0.0393868	0.817207	0.02895	0.3706	0.0758312	6.59155e-07
2.31_822.64	0.85712	0.0294022	1.23888	0.0432889	-0.400548	0.0857904	6.81467e-07
0.31_235.17	0.861647	0.030996	1.22985	0.0401232	-0.369237	0.0761725	7.312e-07
PC 40:5 Isomer B	0.862044	0.0318667	1.22906	0.0381634	-0.417823	0.0914243	7.63949e-07
SM d41:1	0.867646	0.0326129	1.21805	0.0366928	-0.388106	0.0818221	7.98111e-07
1.89_1539.13	0.860768	0.0289164	1.2316	0.0442905	-0.385115	0.0825954	8.31048e-07
0.94_1069.72	1.17156	0.040975	0.802524	0.027226	0.36218	0.0742651	8.59639e-07
PC P-40:5 or PC O-40:6	0.863485	0.0308904	1.22622	0.0404239	-0.385488	0.0826282	8.62485e-07
2.91_644.56	0.876708	0.0309218	1.20059	0.0407837	-0.371159	0.0773759	8.64748e-07
2.72_698.61	1.17436	0.0361968	0.799869	0.0312635	0.369083	0.0765874	8.73931e-07
1.02_281.59	1.15971	0.0380935	0.813945	0.0300649	0.383918	0.0836034	8.80784e-07
2.45_787.66	0.88006	0.0314265	1.19424	0.0398718	-0.398494	0.0854028	8.82168e-07
FA 18:0;(2OH)	1.16154	0.0349703	0.812162	0.0325103	0.369814	0.0787208	9.05798e-07
PE P-38:6 or PE O-38:7	0.858763	0.0277453	1.23559	0.0463658	-0.37178	0.0777752	9.08302e-07
PE 34:2	0.863409	0.0282102	1.22636	0.0455876	-0.37719	0.079589	9.153e-07
0.19_204.98	0.872596	0.0293681	1.20846	0.0436301	-0.363652	0.0756294	9.52953e-07
LPE 18:0	1.18254	0.0423131	0.79219	0.0257804	0.369847	0.0771263	9.5957e-07
PC 38:6 Isomer A	0.857794	0.0296687	1.23753	0.0427754	-0.408207	0.0895205	9.65346e-07
2.06_1544.16	0.863677	0.0321535	1.22584	0.0375715	-0.461108	0.107658	9.70173e-07
1.82_737.52	0.882603	0.0310163	1.18947	0.0407483	-0.369197	0.0774094	9.85288e-07
0.19_217.03	1.14742	0.0392142	0.82608	0.0292421	0.368771	0.0774485	1.0454e-06
PC 36:5 Isomer D	0.86553	0.0306891	1.22219	0.0409209	-0.387527	0.0835154	1.09825e-06
SM d34:2	0.899908	0.0333838	1.15781	0.0365321	-0.385437	0.0820198	1.10309e-06
CAR 16:0	0.860217	0.0326204	1.23269	0.0361945	-0.406178	0.0904575	1.1467e-06
2.81_369.35	1.16641	0.034319	0.807459	0.0328363	0.364144	0.0772594	1.34906e-06
PC 40:3	1.16042	0.0382762	0.813249	0.0298922	0.361954	0.0770218	1.37135e-06
PC P-38:3 or PC O-38:4 Isomer A	0.867377	0.0323718	1.21858	0.0372583	-0.388535	0.0857062	1.42531e-06
TG 50:6	0.855047	0.0258369	1.24306	0.0494806	-0.363852	0.0775771	1.45225e-06
LPC 20:3	1.16852	0.043163	0.805434	0.0249286	0.364683	0.078375	1.46246e-06
1.11_464.31	1.17854	0.0421735	0.795933	0.0259549	0.360461	0.0767386	1.55792e-06
0.18_167.02	0.868747	0.0297293	1.21591	0.0429051	-0.357784	0.0758917	1.56031e-06
1.96_556.45	0.865792	0.0321911	1.22168	0.0375999	-0.358341	0.0765085	1.59477e-06
2.56_824.58	0.855352	0.0312273	1.24244	0.0393136	-0.371486	0.0799886	1.60523e-06
2.10_716.53	0.873303	0.0272451	1.2071	0.0471556	-0.409433	0.0940148	1.61068e-06
1.89_726.57	0.864705	0.0315914	1.22381	0.0389327	-0.361658	0.0777262	1.61416e-06
2.24_869.61	0.856863	0.0310527	1.2394	0.0397885	-0.379989	0.0827494	1.73604e-06
0.19_215.03	1.14667	0.0389445	0.826833	0.0295118	0.359546	0.0770381	1.76647e-06
SM 41:1;2O	0.874637	0.0316786	1.20455	0.0391624	-0.36289	0.0785737	1.92761e-06
2.11_803.56	0.860137	0.030902	1.23285	0.0402673	-0.355929	0.0767825	1.92766e-06
SM d41:2	0.888243	0.0337751	1.17899	0.0351065	-0.372398	0.080816	1.94286e-06
0.19_165.02	0.864918	0.0303673	1.22339	0.0415634	-0.369469	0.0814342	2.0323e-06
2.23_770.61	0.86704	0.029864	1.21923	0.0426136	-0.365256	0.080197	2.07884e-06
LPC 16:1	0.866319	0.0324679	1.22064	0.0369663	-0.385805	0.0876028	2.11998e-06
PC O-40:4	0.87171	0.0297218	1.21017	0.0429719	-0.362961	0.0796511	2.19495e-06
2.25_796.62	0.859709	0.0310617	1.2337	0.0398963	-0.355762	0.077668	2.43374e-06
PC P-40:7 or PC O-40:8	0.87075	0.0288348	1.21202	0.0445546	-0.352748	0.0771136	2.62796e-06
2.36_926.61	0.856954	0.0304724	1.23922	0.0410764	-0.376046	0.0832971	2.652e-06
2.88_861.70	0.868106	0.031853	1.21715	0.0385006	-0.355122	0.0777865	2.66301e-06
1.79_709.50	0.885354	0.0311674	1.18433	0.0405231	-0.351374	0.0765162	2.77254e-06
0.44_250.14	0.870155	0.0333857	1.21318	0.0349186	-0.363232	0.0816283	2.89812e-06
TG 56:10	0.859427	0.0305821	1.23427	0.0409331	-0.356486	0.0786461	2.97004e-06
1.49_774.56	1.17178	0.0339957	0.802317	0.0328972	0.34626	0.0751385	3.03276e-06
2.06_787.60	0.868312	0.0295623	1.21675	0.0432109	-0.356886	0.0789864	3.05409e-06
2.01_786.59	0.865276	0.0303533	1.22269	0.0416023	-0.373462	0.0844559	3.08026e-06
0.19_115.02	0.85882	0.0311638	1.23548	0.0396271	-0.357707	0.0796986	3.15245e-06
1.94_693.49	1.18077	0.0374062	0.793847	0.030186	0.350637	0.0765402	3.15624e-06
Cer 42:2;2O|Cer 18:1;2O/24:1	1.15498	0.0440994	0.818577	0.0237583	0.364761	0.0828685	3.31129e-06
TG 54:7 Isomer A	0.85666	0.0234254	1.23981	0.052845	-0.33	0.07	3.32e-06
2.36_822.56	0.857776	0.0294264	1.23757	0.0432568	-0.34985	0.0770782	3.36449e-06
TG 47:2|TG 14:0_15:0_18:2	0.878368	0.0284264	1.19744	0.0452726	-0.350699	0.0787573	3.78164e-06
1.90_722.57	0.86757	0.0327199	1.2182	0.0364262	-0.34606	0.0772048	3.93826e-06
3.21_668.61	1.16327	0.0396709	0.810489	0.0285828	0.35529	0.0788218	4.1309e-06
PC P-32:1 or PC O-32:2	0.872648	0.0315902	1.20836	0.0392744	-0.345977	0.0770681	4.1311e-06
1.94_682.50	0.864193	0.032647	1.22482	0.0363933	-0.351359	0.0789936	4.18477e-06
2.34_581.43	0.874279	0.0304197	1.20523	0.0417036	-0.343711	0.0768261	4.73969e-06
TG 48:6	0.863738	0.0277259	1.22572	0.0464142	-0.347731	0.0783146	4.83172e-06
2.25_842.59	0.870592	0.0299089	1.21233	0.0426012	-0.359723	0.0824808	4.83934e-06
2.36_821.56	0.861599	0.0295467	1.22995	0.0431085	-0.346189	0.077721	4.9366e-06
1.72_561.49	1.12275	0.0383782	0.85141	0.0304023	0.342786	0.0763524	4.9508e-06
0.18_367.24	0.86569	0.0305022	1.22188	0.0413114	-0.346353	0.0780936	5.00866e-06
PC O-40:8	0.868293	0.0328564	1.21679	0.036134	-0.384298	0.0904051	5.0277e-06
2.10_797.58	0.883713	0.0336158	1.18739	0.0352242	-0.385954	0.0919346	5.42652e-06
PC 36:4 Isomer A	0.861384	0.0285016	1.23037	0.0450561	-0.360677	0.0837391	5.4636e-06
1.96_184.07	0.89129	0.0351395	1.17339	0.0319	-0.39045	0.0907444	5.56081e-06
3.01_708.65	1.14727	0.0428325	0.826233	0.0253203	0.346556	0.0789358	5.60892e-06
PC P-38:5 or PC O-38:6	0.869101	0.0301931	1.21522	0.0420222	-0.343834	0.0785687	5.74666e-06
0.62_991.68	1.14464	0.0435274	0.82887	0.0244356	0.352111	0.0830347	5.80776e-06
2.29_718.54	0.869359	0.0282536	1.21472	0.0455425	-0.345032	0.0789454	6.08767e-06
2.27_1594.17	0.872113	0.0328435	1.20939	0.0363992	-0.406094	0.100279	6.16794e-06
1.40_311.30	1.13514	0.0396063	0.83852	0.0289995	0.343718	0.0780955	6.1753e-06
PC 34:3 Isomer C	0.868168	0.0298982	1.21703	0.042572	-0.348856	0.0803705	6.2182e-06
PC P-38:2 or PC O-38:3	0.884466	0.0343184	1.18599	0.0335336	-0.386902	0.0919656	6.23733e-06
1.87_701.56	0.877307	0.0320579	1.19945	0.0384532	-0.34402	0.0786113	6.49241e-06
TG 42:2	0.873538	0.0275911	1.20665	0.0466169	-0.335026	0.0758667	6.75095e-06
1.95_834.59	0.873164	0.0303339	1.20737	0.0418438	-0.337056	0.0768281	6.81179e-06
PC 40:7 Isomer A	0.877476	0.0311574	1.19913	0.0403362	-0.382306	0.092324	7.30651e-06
PC O-34:0	0.883232	0.032254	1.18829	0.038269	-0.337467	0.0774735	7.3782e-06
1.72_562.49	1.12631	0.0372143	0.847669	0.0314749	0.332343	0.0753052	7.53086e-06
1.90_746.56	0.864785	0.0318179	1.22365	0.0384194	-0.33343	0.0763795	8.27787e-06
1.03_339.21	1.14525	0.0360883	0.828253	0.0320629	0.332908	0.0765628	8.75995e-06
TG 50:4	0.872446	0.0269484	1.20875	0.0476146	-0.336161	0.0781264	9.15267e-06
PE 36:4	0.884749	0.0287887	1.18546	0.0446878	-0.37087	0.0928311	9.21688e-06
2.23_1620.20	0.874982	0.0307809	1.20389	0.0410162	-0.357878	0.0863641	9.28001e-06
1.60_531.44	1.12938	0.0358584	0.844469	0.032622	0.330653	0.0760169	9.76495e-06
2.54_845.67	0.878006	0.0316739	1.19813	0.0392965	-0.331867	0.0769912	1.05343e-05
2.88_835.65	0.875342	0.0325408	1.2032	0.0372871	-0.33188	0.0770668	1.05435e-05
PC P-36:1 or PC O-36:2	0.870443	0.0311408	1.21262	0.0401455	-0.331168	0.0768879	1.07035e-05
2.07_785.59	0.87694	0.0307613	1.20015	0.0411049	-0.350922	0.0841319	1.08998e-05
2.23_748.53	0.86489	0.0279789	1.22345	0.0459913	-0.334495	0.0780554	1.12351e-05
0.98_616.29	0.872712	0.0309303	1.20824	0.0406527	-0.331162	0.0774345	1.19457e-05
PC 40:6 Isomer B	0.878301	0.0312196	1.19757	0.0402356	-0.341767	0.0815373	1.2121e-05
Cer 43:1;2O|Cer 19:1;2O/24:0	0.893632	0.033838	1.16912	0.0352521	-0.335349	0.079504	1.23629e-05
1.87_721.59	0.884049	0.0319706	1.18676	0.0388912	-0.340302	0.0807839	1.2492e-05
2.27_813.62	0.874977	0.0306728	1.2039	0.0412286	-0.338918	0.0811713	1.26053e-05
0.18_211.95	0.880059	0.0314544	1.19425	0.0398153	-0.330011	0.0774875	1.27805e-05
2.16_812.60	0.875952	0.0309442	1.20203	0.0407186	-0.355647	0.0873902	1.34961e-05
1.75_806.55	0.876933	0.0317871	1.20017	0.039019	-0.32328	0.0756577	1.35887e-05
Cer d43:1	0.896345	0.0336083	1.16421	0.0358984	-0.330203	0.0780059	1.3898e-05
1.86_859.53	0.879856	0.0322148	1.19463	0.0382184	-0.336141	0.0810567	1.50175e-05
2.84_820.63	0.873324	0.0302389	1.20706	0.0420296	-0.32798	0.078208	1.52994e-05
0.72_303.32	1.13736	0.0435618	0.836253	0.0243374	0.321679	0.0762196	1.66044e-05
2.66_813.69	1.1481	0.0422119	0.825402	0.0260598	0.326947	0.0791135	1.71918e-05
PC 37:4	0.88702	0.0332538	1.18125	0.0362456	-0.375513	0.0948945	1.72417e-05
1.55_832.57	1.15532	0.0338497	0.818244	0.0334938	0.318621	0.0749803	1.74726e-05
SM d42:1	0.870236	0.0320304	1.21302	0.0382001	-0.325704	0.0778466	1.88254e-05
2.12_822.59	0.889756	0.0323616	1.1762	0.0382825	-0.336533	0.0819175	1.95459e-05
Cer 40:0;2O|Cer 18:0;2O/22:0	1.15241	0.0375564	0.821119	0.0306725	0.319748	0.0766305	2.00799e-05
3.03_658.57	0.880999	0.0329204	1.19248	0.0367031	-0.328824	0.0795985	2.01279e-05
2.99_875.71	0.865909	0.0316151	1.22145	0.0389348	-0.321963	0.0769863	2.03092e-05
2.05_788.60	0.902606	0.0331794	1.153	0.0370541	-0.325799	0.0782493	2.06956e-05
0.97_560.33	1.13963	0.0429581	0.833938	0.0251415	0.319072	0.0767086	2.09236e-05
3.30_680.66	1.16367	0.042286	0.8101	0.025927	0.319343	0.0765318	2.21467e-05
SM d41:2 Isomer B	0.908779	0.03401	1.14213	0.0355681	-0.333759	0.0810963	2.2385e-05
2.08_786.59	0.880274	0.0310786	1.19384	0.0405695	-0.323559	0.0789114	2.33192e-05
2.55_677.54	1.12904	0.0400843	0.84483	0.0285455	0.3185	0.0774214	2.36332e-05
LPE 20:4	0.877402	0.0311745	1.19927	0.0402997	-0.319822	0.0780705	2.38176e-05
1.77_561.49	1.11124	0.0376414	0.86369	0.0313042	0.314977	0.0757678	2.42936e-05
2.53_627.47	1.14941	0.0398929	0.824093	0.0285498	0.322429	0.0787645	2.52325e-05
PC 36:6	0.882775	0.0296894	1.18914	0.0431741	-0.337036	0.0848952	2.56341e-05
2.08_1592.17	0.882067	0.0310854	1.19047	0.040602	-0.334151	0.084076	2.713e-05
0.91_480.31	1.15701	0.0395979	0.816587	0.0287406	0.311453	0.075453	2.71491e-05
0.66_588.26	0.87302	0.0318253	1.20765	0.0387807	-0.313071	0.076174	2.76472e-05
1.48_360.32	1.14232	0.0354935	0.831209	0.0326156	0.309963	0.0757404	2.80785e-05
PE 38:4	0.886896	0.0287328	1.18148	0.0447755	-0.344954	0.0906322	2.9199e-05
0.19_267.07	0.865373	0.0259135	1.2225	0.0492365	-0.31957	0.0796678	2.93268e-05
2.03_1540.15	0.88308	0.0332771	1.18858	0.0359887	-0.329265	0.0837856	3.00412e-05
PC 36:4 Isomer C	0.885581	0.0343208	1.18391	0.0336054	-0.362871	0.0941803	3.00994e-05
3.24_712.63	0.87535	0.0319931	1.20318	0.0385126	-0.314153	0.0769561	3.06774e-05
PC 35:3	0.89306	0.0336033	1.17016	0.0357545	-0.359896	0.0941243	3.18722e-05
2.06_1566.16	0.886587	0.031104	1.18205	0.0406714	-0.342226	0.0899956	3.18849e-05
0.19_125.02	0.891018	0.0293991	1.17389	0.0437085	-0.304855	0.0745835	3.3745e-05
Cer d39:1	0.900559	0.0320132	1.15664	0.039269	-0.3099	0.0763042	3.5275e-05
2.00_866.58	0.876525	0.0324109	1.20094	0.0376396	-0.330564	0.0840758	3.53366e-05
0.77_379.21	1.14188	0.0409508	0.831654	0.0275096	0.315519	0.0777882	3.57187e-05
PC P-42:3 or PC O-42:4	0.893596	0.0345076	1.16919	0.0336694	-0.362398	0.0964621	3.58479e-05
0.19_219.00	0.896784	0.03075	1.16341	0.0414807	-0.306288	0.0751443	3.6783e-05
1.94_669.48	1.15384	0.0404269	0.8197	0.0279633	0.306201	0.0749524	3.68323e-05
1.17_415.31	0.872909	0.0287629	1.20786	0.0446945	-0.310925	0.0774306	3.87342e-05
2.02_367.24	0.872221	0.0297835	1.20918	0.0428662	-0.312404	0.078077	3.87811e-05
2.45_764.60	1.13969	0.0404736	0.833878	0.0280431	0.324023	0.0817822	3.91205e-05
SM 43:1;2O	0.897077	0.0343498	1.16289	0.0342539	-0.311459	0.0782228	4.074e-05
2.06_1569.16	0.881914	0.0328885	1.19076	0.036821	-0.348998	0.0936346	4.22654e-05
0.62_1015.66	1.13634	0.0384977	0.837299	0.0300934	0.298076	0.0738026	4.23778e-05
2.33_812.62	0.899974	0.0331175	1.15769	0.0370881	-0.342714	0.089243	4.31019e-05
2.20_731.61	0.908318	0.0348477	1.14294	0.0337162	-0.345068	0.0885123	4.41791e-05
PE 36:1|PE 18:0_18:1	0.875271	0.0289875	1.20333	0.0443245	-0.31048	0.0783248	4.45379e-05
2.31_796.55	0.877567	0.0324393	1.19896	0.0376246	-0.342128	0.0887218	4.50209e-05
2.74_629.49	1.1303	0.0367491	0.843514	0.0318237	0.307436	0.0795078	4.79392e-05
0.64_1049.68	1.13453	0.0429203	0.839147	0.0251653	0.320011	0.0860209	4.86474e-05
2.05_381.37	1.08252	0.0391377	0.895689	0.0298611	0.317004	0.0796125	4.89738e-05
FA 19:0	1.12987	0.0369533	0.843958	0.0316483	0.305906	0.0769244	5.01691e-05
SM d42:2	1.14125	0.0403923	0.83229	0.0281173	0.299409	0.0751734	5.06396e-05
0.97_558.33	1.13363	0.042474	0.840074	0.0257321	0.304321	0.0773341	5.21208e-05
0.77_398.28	1.13354	0.0381478	0.840172	0.0304725	0.304108	0.0769187	5.34678e-05
TG 58:4	1.10958	0.0406723	0.865486	0.0279393	0.303657	0.077139	5.46e-05
0.22_331.19	1.12873	0.0373056	0.84515	0.0313467	0.301816	0.0760842	5.54356e-05
1.44_577.48	1.09619	0.0379863	0.880208	0.0311257	0.306709	0.0773711	5.59321e-05
2.92_668.57	0.901326	0.0334399	1.15528	0.0364699	-0.306874	0.0779797	5.60193e-05
2.75_679.55	1.12619	0.0398958	0.847799	0.0287727	0.302315	0.0767056	5.61515e-05
0.21_246.07	0.888981	0.0327067	1.17763	0.0375325	-0.298356	0.0756802	5.86927e-05
2.06_1568.16	0.884192	0.0300985	1.1865	0.0424718	-0.324685	0.0862221	5.90439e-05
0.23_150.00	0.881865	0.0296213	1.19085	0.0432837	-0.301046	0.0766241	5.96262e-05
0.19_161.02	0.883043	0.0326753	1.18864	0.0373504	-0.303308	0.0779598	5.98465e-05
2.05_743.53	1.15408	0.0379088	0.819463	0.0303331	0.298063	0.0752817	6.09446e-05
0.50_482.29	1.12346	0.0381514	0.850663	0.0306197	0.297161	0.0753016	6.13656e-05
PC P-40:6 or PC O-40:7 Isomer A	0.887777	0.0322505	1.17985	0.0384427	-0.307746	0.0801	6.35799e-05
0.54_521.38	0.878198	0.0274847	1.19777	0.0467525	-0.297118	0.0751581	6.36703e-05
2.16_810.60	0.883701	0.0313284	1.18741	0.0401703	-0.320526	0.0850514	6.37053e-05
2.24_1623.21	0.885366	0.0315349	1.18431	0.0398097	-0.324157	0.0876338	6.51503e-05
0.21_130.09	0.889133	0.0345491	1.17735	0.0332723	-0.304349	0.0789299	6.67761e-05
2.04_1542.15	0.883992	0.032736	1.18687	0.037259	-0.355047	0.0996979	6.99296e-05
FA 16:0;O	1.13048	0.03865	0.843331	0.0300268	0.296757	0.0759065	7.02534e-05
1.35_575.47	1.09625	0.0392191	0.880132	0.0297229	0.304277	0.077889	7.3701e-05
1.02_281.52	1.14065	0.0365374	0.832901	0.0317921	0.299488	0.0779482	7.48175e-05
2.92_670.57	0.901909	0.0334337	1.15424	0.0365053	-0.298449	0.0772024	7.71829e-05
2.23_1622.20	0.88957	0.0301127	1.17654	0.0425065	-0.32216	0.0874773	7.82593e-05
PC P-40:6 or PC O-40:7 Isomer B	0.88509	0.0310866	1.18483	0.0406712	-0.298419	0.0781629	8.27324e-05
0.61_1509.00	1.13982	0.0407424	0.833749	0.027751	0.287452	0.0733147	8.37892e-05
1.89_704.58	1.13378	0.0434651	0.83992	0.024437	0.30098	0.0792828	8.62197e-05
0.31_271.23	1.13734	0.0382844	0.836266	0.0302824	0.292259	0.0760549	9.1388e-05
2.42_786.66	0.902583	0.0337763	1.15304	0.0358084	-0.320488	0.0880057	9.40676e-05
0.64_473.28	0.888099	0.0307309	1.17925	0.0413926	-0.288303	0.0754284	0.000102731
2.53_629.47	1.1383	0.0393296	0.835291	0.0292467	0.293718	0.077622	0.000106134
1.62_439.38	0.879046	0.0268885	1.19616	0.0476302	-0.289109	0.076008	0.000108218
2.23_1593.17	0.892566	0.0334145	1.17106	0.0361517	-0.306022	0.083725	0.000108246
LPC 17:1	1.1335	0.0384525	0.840208	0.0301789	0.290172	0.0765609	0.000110297
2.55_823.58	0.874741	0.0312397	1.20435	0.0400848	-0.293779	0.0775488	0.000110861
2.88_837.64	0.887389	0.0333429	1.18056	0.0360617	-0.287775	0.0756814	0.000112273
1.39_577.48	1.09508	0.0374263	0.881444	0.0317418	0.291933	0.0767887	0.00011564
PC 38:6	0.882223	0.0322257	1.19018	0.0382901	-0.298644	0.0801809	0.000120141
0.74_436.28	1.14188	0.0408502	0.83165	0.0276197	0.283158	0.075077	0.000133889
1.94_172.83	0.890592	0.03345	1.17467	0.0359785	-0.298641	0.0828003	0.000137839
0.23_368.98	0.892706	0.0315321	1.1708	0.039998	-0.282158	0.0753601	0.000142908
1.30_573.45	1.10183	0.040023	0.873953	0.0287416	0.291235	0.0777753	0.000143964
SM d36:2	0.922603	0.0343347	1.11843	0.0354105	-0.29792	0.0805301	0.000144447
0.21_352.06	0.890043	0.0295489	1.17568	0.0434603	-0.282369	0.075644	0.000145393
PC 32:3	0.896463	0.0326584	1.16399	0.0379033	-0.298129	0.0835704	0.000153748
DG 36:5	1.10586	0.0393156	0.869532	0.0295608	0.282602	0.0763487	0.000159888
PC P-36:4 or PC O-36:5	0.89587	0.0341476	1.16506	0.0346584	-0.312481	0.0885909	0.000162111
SM d38:1	0.912376	0.0318598	1.13588	0.0397522	-0.287259	0.0778894	0.000166179
TG 46:1	0.897622	0.0300529	1.16191	0.0426636	-0.278987	0.0758366	0.000175306
LPE 16:0	1.14192	0.0399292	0.831612	0.0285955	0.278477	0.0754107	0.000177762
0.19_233.04	0.87955	0.0303178	1.19521	0.0420034	-0.279934	0.0759175	0.000183954
SM d40:3	0.905808	0.032352	1.14734	0.0387536	-0.279572	0.0757872	0.000187099
0.18_240.91	0.898517	0.0338347	1.1603	0.0355001	-0.294986	0.084109	0.000190595
1.89_379.36	1.07821	0.0374562	0.900668	0.0318878	0.285132	0.0774898	0.000193859
3.24_686.61	0.891332	0.0343103	1.17331	0.0340086	-0.294929	0.0821256	0.000199263
SM d40:2 Isomer B	0.910922	0.0326817	1.1384	0.0382552	-0.288268	0.0794121	0.000200276
0.23_204.98	0.896538	0.0293555	1.16386	0.0437815	-0.274146	0.0752284	0.000205234
0.24_337.24	1.13831	0.0407913	0.835286	0.0277069	0.283095	0.0783613	0.00021131
0.50_484.29	1.11331	0.0368671	0.861457	0.0320331	0.275767	0.0756539	0.00021647
PC O-36:6	0.898149	0.0336574	1.16096	0.0358725	-0.321512	0.0978536	0.000218984
0.64_480.31	1.1214	0.0439614	0.852829	0.0235724	0.281108	0.0806424	0.000229635
2.26_795.61	0.896551	0.0334181	1.16384	0.0363213	-0.284455	0.0805142	0.000235891
PE P-40:6 or PE O-40:7	0.889203	0.0294163	1.17722	0.0436755	-0.27462	0.0761836	0.000239056
0.21_212.09	0.898814	0.0322713	1.15977	0.0387365	-0.274598	0.0761152	0.000241818
1.93_741.54	0.899181	0.031901	1.15911	0.0394483	-0.289022	0.0839697	0.000241834
0.19_153.02	0.916274	0.0327102	1.12917	0.0383148	-0.276985	0.076804	0.000248367
PC 38:6|PC 18:2_20:4	0.877031	0.0317179	1.19998	0.039169	-0.287476	0.081509	0.000258346
TG 44:0	0.89503	0.0288609	1.16658	0.0445525	-0.270421	0.0753315	0.000260435
Cer d42:2 Isomer A	1.12081	0.0435128	0.853461	0.0242245	0.279749	0.0803017	0.000265611
0.27_241.18	1.11825	0.0379639	0.856171	0.0308805	0.273941	0.0767555	0.000266745
2.29_790.54	0.893487	0.0310537	1.16938	0.0408965	-0.2806	0.0795079	0.000266879
3.12_717.57	1.12974	0.0320417	0.844098	0.0355646	0.2711	0.075845	0.000279852
2.52_794.60	0.896466	0.0315344	1.16399	0.0400726	-0.269742	0.0754971	0.00028644
PC O-41:11	0.901417	0.031187	1.15512	0.040777	-0.277438	0.0792413	0.000296497
TG 62:3|TG 18:1_22:1_22:1	1.09801	0.0404197	0.878176	0.0282478	0.273779	0.0778857	0.000301064
1.89_1505.14	0.891372	0.0326307	1.17324	0.0377835	-0.293533	0.0874514	0.000312158
SM 42:1;2O	0.888172	0.0324643	1.17912	0.0380128	-0.275697	0.0780448	0.00031586
0.60_520.34	1.115	0.0411553	0.859646	0.0273438	0.273026	0.0795954	0.000321003
DG 32:0	1.1211	0.035316	0.853149	0.0332767	0.266119	0.0757828	0.000348036
0.19_457.14	1.10367	0.0354259	0.871928	0.0335694	0.263264	0.0748501	0.000372554
3.78_168.84	0.894837	0.0304698	1.16693	0.0419435	-0.275745	0.0809149	0.000377175
1.90_865.58	0.880684	0.0315612	1.19307	0.0396184	-0.275091	0.0796902	0.000377835
SM 42:4;3O	0.89114	0.0322534	1.17367	0.0385488	-0.269773	0.077766	0.000380101
2.24_1594.17	0.893768	0.0326173	1.16887	0.0378962	-0.278533	0.0819252	0.000382131
2.78_701.55	1.12959	0.0344909	0.844251	0.0337432	0.264115	0.0755108	0.000392143
0.67_1043.71	1.1179	0.0405821	0.856542	0.0280362	0.261103	0.0741772	0.000397361
2.12_898.58	0.888304	0.0296356	1.17887	0.0433077	-0.26504	0.0761156	0.000399198
1.02_381.23	1.12108	0.0385123	0.853168	0.0302874	0.265373	0.0764894	0.000409256
0.32_297.24	1.11302	0.0350517	0.861772	0.033694	0.265984	0.077537	0.000414214
2.42_848.58	0.900802	0.0328567	1.15621	0.0376447	-0.2679	0.0776946	0.000416705
TG 54:6 Isomer B	0.889246	0.0266241	1.17714	0.0478417	-0.265371	0.0768632	0.000427154
TG 54:3	0.886279	0.027964	1.18262	0.0459655	-0.267368	0.0780662	0.000432854
2.73_536.44	0.89173	0.029689	1.17259	0.0432363	-0.268251	0.0787411	0.000439305
1.89_1538.12	0.895379	0.0292251	1.16595	0.0439876	-0.266489	0.0779868	0.000440943
0.62_1487.01	1.11793	0.0404366	0.856516	0.0282072	0.257226	0.0735225	0.000442094
0.19_285.10	1.11674	0.0353355	0.857782	0.0333612	0.260411	0.0755124	0.000447192
0.49_578.30	1.10832	0.0388697	0.866846	0.0300428	0.258525	0.0749756	0.00045259
0.52_504.31	0.889693	0.0348389	1.17632	0.0325686	-0.278793	0.0844305	0.00045587
PE P-38:4 or PE O-38:5	0.903141	0.0304347	1.15205	0.0420645	-0.274883	0.0840217	0.000478911
1.96_705.58	0.918428	0.0355045	1.1255	0.0327577	-0.282906	0.0847136	0.000486126
FA 26:1	1.06276	0.0371827	0.918901	0.0323263	0.271507	0.078851	0.00048698
0.39_487.28	0.896801	0.0316029	1.16338	0.0399527	-0.257963	0.0755956	0.000514791
2.05_1516.13	0.89672	0.0343261	1.16353	0.0342895	-0.293509	0.091946	0.00052425
2.77_821.63	0.889984	0.0320139	1.17578	0.0389933	-0.2605	0.0762994	0.000524714
2.00_1586.12	0.896305	0.0354924	1.16428	0.0313543	-0.289796	0.0908942	0.000526974
1.72_499.38	1.1212	0.0372843	0.853045	0.0314986	0.25742	0.075138	0.000530476
TG 54:2	0.888442	0.0288262	1.17862	0.0446253	-0.260351	0.0767292	0.000534115
0.19_156.05	1.11231	0.0330714	0.862531	0.035344	0.257712	0.0754397	0.000541256
3.12_819.64	1.11949	0.0318808	0.854853	0.036014	0.258042	0.0759172	0.000542313
PE P-36:4 or PE O-36:5	0.901135	0.0325415	1.15562	0.0382761	-0.283317	0.0888629	0.000543575
1.78_353.34	1.05937	0.0382555	0.922994	0.0309985	0.268612	0.0790475	0.000594952
2.26_794.61	0.90479	0.0327287	1.14914	0.038014	-0.260861	0.0781736	0.00059729
2.14_791.57	0.905905	0.0349502	1.14717	0.033348	-0.272995	0.0851925	0.000607239
2.35_675.52	1.09613	0.0400641	0.880268	0.0286951	0.257265	0.0759117	0.000610509
TG 58:9	0.896209	0.0276245	1.16445	0.0463507	-0.257982	0.0774714	0.000618592
2.83_873.70	1.09992	0.04028	0.87606	0.0284257	0.253599	0.0751394	0.000622204
LPC 20:5	1.11468	0.0424169	0.859986	0.0256982	0.252062	0.0758359	0.000648735
2.33_838.63	0.899744	0.0326898	1.1581	0.0379442	-0.263497	0.0805905	0.000660138
SM d36:1	0.922615	0.0335533	1.11841	0.0369098	-0.253982	0.0755343	0.00066039
DG 36:4 Isomer B	1.11624	0.0383046	0.858319	0.030561	0.254814	0.0768961	0.000668247
1.80_391.36	1.06971	0.039399	0.910617	0.0295065	0.260223	0.0774315	0.000682901
0.18_134.89	0.901889	0.0317663	1.15427	0.0397517	-0.252427	0.0754435	0.000691987
0.20_151.03	0.900556	0.032844	1.15665	0.0376624	-0.254508	0.076089	0.000703812
0.62_1013.65	1.10713	0.0398686	0.868142	0.0289125	0.251563	0.0763377	0.000709332
0.24_239.13	0.897447	0.0310315	1.16222	0.0409965	-0.24967	0.074775	0.00072629
1.40_555.44	1.08463	0.0363099	0.893264	0.033056	0.254536	0.0763792	0.000738559
2.36_823.56	0.888881	0.0307598	1.17781	0.0413529	-0.250853	0.0753866	0.000749655
0.20_135.03	0.881515	0.0310683	1.19151	0.0406214	-0.250031	0.0749674	0.000777225
2.26_605.55	0.896365	0.0317512	1.16417	0.039667	-0.254782	0.0784207	0.000777774
0.18_100.97	0.891721	0.0308073	1.1726	0.0413121	-0.249567	0.0750593	0.000778616
2.22_723.52	0.890663	0.0298612	1.17454	0.0429435	-0.251031	0.0758431	0.000780208
DG 36:1	1.10387	0.0394336	0.871703	0.0294357	0.248875	0.0752259	0.000793057
0.22_451.23	1.1016	0.0337969	0.874204	0.0350511	0.249703	0.075661	0.000818877
2.23_1520.17	0.905172	0.0338651	1.14846	0.0357274	-0.271413	0.0857586	0.000838879
3.13_759.62	1.11492	0.0312604	0.859729	0.0366079	0.247703	0.075244	0.000841158
1.98_888.56	0.903345	0.0313522	1.15169	0.0405138	-0.24963	0.0765961	0.00085379
DG 36:3	1.08353	0.0359587	0.894522	0.0334342	0.250978	0.0771968	0.000854473
3.09_686.60	1.10235	0.0407574	0.873379	0.0278251	0.245557	0.0745132	0.000868762
PC P-36:5 or PC O-36:6	0.915075	0.0337186	1.13123	0.036385	-0.274419	0.0890387	0.000888983
2.23_1570.19	0.905344	0.0334792	1.14816	0.0365387	-0.265843	0.0855536	0.000894897
0.19_108.02	0.899408	0.029678	1.1587	0.0432724	-0.249749	0.0762565	0.000897828
3.03_686.59	0.920881	0.0336926	1.12133	0.0366041	-0.248732	0.0761152	0.000903345
1.89_862.51	0.889185	0.0308699	1.17725	0.0411575	-0.274914	0.0893089	0.000909067
0.94_532.35	1.10762	0.0345803	0.86761	0.0342307	0.24533	0.0752137	0.000910233
0.62_534.30	1.10721	0.0420376	0.868054	0.0261548	0.246039	0.0757837	0.00091775
1.27_551.36	1.10639	0.039345	0.868955	0.029524	0.244584	0.074444	0.000922602
TG 48:2	0.910772	0.0309945	1.13866	0.0411911	-0.245454	0.0752453	0.000923898
TG 45:0|TG 14:0_15:0_16:0	0.906498	0.0288179	1.14613	0.0445372	-0.24302	0.0743613	0.00093441
3.14_777.59	1.11986	0.032765	0.854465	0.0353536	0.245728	0.075408	0.000950307
PC 38:4 Isomer B	0.903102	0.0327123	1.15212	0.0379989	-0.258941	0.0826219	0.000976859
1.94_170.83	0.907064	0.0314652	1.14514	0.0403658	-0.247136	0.0766996	0.000978742
0.17_122.97	0.902106	0.0327686	1.15389	0.0378598	-0.244067	0.0753061	0.00101879
2.21_1491.18	0.915315	0.0329425	1.13082	0.0378711	-0.262794	0.0853617	0.0010425
TG 58:7|TG 16:0_18:1_24:6	0.893041	0.0276084	1.1702	0.0464161	-0.246729	0.0769926	0.00106694
TG 58:3|TG 18:1_18:1_22:1	1.07853	0.0390297	0.900292	0.0300007	0.243179	0.0754594	0.00109312
2.04_796.53	1.09052	0.0338128	0.886568	0.035321	0.235567	0.0725153	0.00110654
3.08_684.61	1.09689	0.0398275	0.879427	0.028988	0.239818	0.0744995	0.00112524
TG 46:4 Isomer B	0.904172	0.0286591	1.15023	0.0447879	-0.243555	0.0759081	0.00114564
0.28_361.24	1.10484	0.0396958	0.870643	0.0291248	0.246738	0.0776771	0.00114862
1.91_723.52	0.922796	0.0326424	1.1181	0.0385454	-0.24172	0.0751849	0.00114922
2.00_862.51	1.0842	0.0311988	0.893755	0.0376719	0.238714	0.0749133	0.00117316
1.96_703.58	0.923519	0.0364217	1.11689	0.0309145	-0.267352	0.086273	0.00117508
PC P-38:5 or PC O-38:6 Isomer A	0.898927	0.0313895	1.15956	0.0403811	-0.253139	0.0808364	0.00118044
2.14_887.57	0.907809	0.0304613	1.14383	0.0420401	-0.242093	0.0759866	0.00118533
PE 38:6	0.910991	0.0324849	1.13828	0.0386189	-0.253006	0.0823323	0.00119003
1.95_809.59	0.902275	0.0318014	1.15359	0.0396949	-0.257996	0.084695	0.00123087
0.19_212.00	0.917469	0.0304738	1.12713	0.0420276	-0.239982	0.0752529	0.00126006
1.02_281.33	1.11332	0.0365539	0.861449	0.0323305	0.238662	0.077185	0.00127874
PC 40:8	0.899145	0.0321632	1.15917	0.0389525	-0.250743	0.0813436	0.00128493
2.78_823.63	0.894514	0.0326937	1.16752	0.0377656	-0.240031	0.0754835	0.00130213
PC 38:2	0.919364	0.032547	1.12391	0.0386589	-0.238438	0.0750447	0.00130331
2.03_687.55	0.9185	0.0329743	1.12537	0.0378814	-0.240488	0.0766033	0.0013958
0.18_355.04	0.920721	0.031257	1.1216	0.0408163	-0.237381	0.0752431	0.0014006
1.42_1080.80	0.906041	0.0336026	1.14693	0.0363104	-0.245553	0.0790652	0.00140276
1.11_389.29	0.904378	0.0314923	1.14986	0.0402826	-0.23599	0.0746878	0.00140482
2.66_851.64	1.1084	0.0430074	0.866759	0.0247882	0.249474	0.0826002	0.00146148
3.40_694.67	1.11502	0.0406547	0.859622	0.0279559	0.238506	0.0760293	0.00150456
PC P-38:4 or PC O-38:5 Isomer B	0.908997	0.0294696	1.14175	0.0435663	-0.238998	0.0772587	0.0015183
1.41_281.25	1.09457	0.0355049	0.882013	0.0336818	0.236871	0.0761976	0.00153881
1.92_748.56	0.929624	0.0343888	1.10671	0.0355217	-0.246118	0.0816004	0.00160004
2.04_760.99	0.905828	0.0335399	1.14731	0.0364317	-0.248123	0.0831556	0.00161419
1.47_397.33	0.908738	0.0308574	1.14221	0.0414032	-0.232004	0.0749433	0.0016284
0.19_297.08	1.09147	0.0335133	0.885494	0.0355576	0.231468	0.0743367	0.0016455
CAR 14:2	1.10731	0.0374801	0.867947	0.0315235	0.233667	0.0751711	0.00166642
0.24_215.17	1.09937	0.0388526	0.876664	0.0301311	0.236151	0.0767722	0.00168897
2.28_1615.25	0.903459	0.0314156	1.15149	0.0404043	-0.246565	0.0824397	0.00169608
2.84_819.63	0.903594	0.0307504	1.15125	0.0415453	-0.23472	0.0764473	0.00172772
1.49_338.34	1.1044	0.0358036	0.871126	0.0332052	0.226963	0.0732372	0.00178519
1.94_739.54	0.912698	0.0335638	1.13533	0.0366157	-0.249248	0.0863389	0.00181064
LPE 18:1	0.909974	0.0314053	1.14005	0.0405012	-0.232116	0.0760723	0.00182355
TG 56:8 Isomer B	0.903049	0.0294962	1.15222	0.0435512	-0.235627	0.0778555	0.0018775
0.19_137.02	0.913502	0.0306279	1.13394	0.0417891	-0.229704	0.0749394	0.00191854
2.08_818.53	0.897153	0.0326208	1.16275	0.0380012	-0.234804	0.0773827	0.0019418
CAR 14:1	1.09842	0.0386384	0.877724	0.030381	0.235459	0.0771911	0.00194874
FA 24:2	1.09899	0.0371117	0.877095	0.0320183	0.230843	0.075257	0.00195276
0.19_269.13	1.0948	0.0347409	0.881752	0.0343884	0.228668	0.0748311	0.0019602
PI 32:1	0.927851	0.0330193	1.10965	0.0379699	-0.235716	0.0776251	0.00197289
0.19_247.06	1.08723	0.0355077	0.890298	0.03382	0.226975	0.0741141	0.00201452
0.64_540.33	1.10089	0.041861	0.874985	0.0263429	0.229088	0.0760852	0.00201841
1.89_1564.13	0.901694	0.0307102	1.15462	0.0415974	-0.237949	0.0800772	0.00208672
1.32_397.37	1.06654	0.0370302	0.914381	0.0324783	0.232524	0.0761164	0.0021043
PC 39:6	0.911613	0.0323097	1.1372	0.0389482	-0.231154	0.0770525	0.0021227
2.12_779.56	0.909087	0.034642	1.1416	0.0342173	-0.241878	0.0831443	0.00213346
1.86_883.53	0.920526	0.0310995	1.12193	0.0410633	-0.237016	0.079445	0.00214123
2.07_838.51	1.08607	0.025625	0.891626	0.04137	0.233775	0.0790341	0.00215413
PC P-44:4 or PC O-44:5	0.917501	0.0356177	1.12708	0.0324492	-0.248898	0.0875755	0.00230125
CAR 18:1	0.901364	0.0342433	1.15521	0.0347268	-0.239669	0.0816339	0.00232371
1.37_417.32	0.905419	0.0316535	1.14803	0.0400138	-0.224591	0.0745962	0.00232775
CAR 12:0	1.106	0.0375569	0.869371	0.0314633	0.227114	0.0755807	0.00239954
TG 54:4	0.896641	0.0280596	1.16367	0.0457284	-0.227397	0.0762592	0.00245226
3.24_694.64	0.915793	0.0339922	1.13	0.0358646	-0.227401	0.0763561	0.00246074
0.19_213.02	0.905748	0.0315306	1.14745	0.0402348	-0.222437	0.0738915	0.00247353
PC 30:0 Isomer A	0.919008	0.0339997	1.12451	0.0359557	-0.24258	0.0861206	0.00256915
2.80_630.54	0.92489	0.03459	1.11459	0.03498	-0.224064	0.0759833	0.00263766
1.97_861.55	0.916141	0.0325013	1.1294	0.0386861	-0.221375	0.0747233	0.00266224
2.23_1592.16	0.910009	0.0352929	1.13999	0.0327803	-0.270839	0.100833	0.00269918
1.98_880.59	0.916219	0.0330932	1.12927	0.0376127	-0.227474	0.0786431	0.00278218
TG 56:2|TG 16:0_18:1_22:1	1.07401	0.0391463	0.905556	0.0298511	0.221467	0.074817	0.00278793
2.09_1593.17	0.908702	0.0322542	1.14227	0.0389938	-0.245944	0.087371	0.00282489
3.10_660.59	0.901702	0.0310915	1.15461	0.0409465	-0.229674	0.0784857	0.00285604
CAR 18:2	0.904684	0.0342115	1.14932	0.0349583	-0.231415	0.0804631	0.00286834
0.18_230.01	0.934012	0.0322833	1.09949	0.0392525	-0.221962	0.0750633	0.0028815
2.00_1564.14	0.909804	0.0344589	1.14035	0.0346531	-0.235543	0.083215	0.00291303
TG 52:7|TG 14:0_18:3_20:4	0.913751	0.0291732	1.13351	0.0439603	-0.222451	0.0766265	0.002918
0.58_554.35	1.09984	0.0432688	0.876153	0.0242418	0.221537	0.077446	0.00295442
3.00_851.66	0.900584	0.0323084	1.1566	0.0387112	-0.223157	0.076069	0.00301537
Cer 43:1;2O|Cer 18:1;2O/25:0	0.933501	0.0343138	1.10033	0.035767	-0.219536	0.0749358	0.00307135
2.26_814.62	0.906857	0.0331572	1.1455	0.0372371	-0.224443	0.0781004	0.00313999
2.12_763.60	0.925276	0.0346372	1.11394	0.034899	-0.217717	0.0744836	0.00315209
0.19_98.95	0.914334	0.0310263	1.1325	0.0411585	-0.215801	0.0737734	0.0031996
0.19_437.06	1.09668	0.0408672	0.879658	0.0276634	0.219373	0.0761135	0.00336285
PC 42:5	1.09303	0.0410322	0.883741	0.0274218	0.218881	0.0772126	0.00345002
0.19_205.00	0.915797	0.030777	1.12999	0.0415591	-0.214875	0.0739263	0.00347942
TG 54:5 Isomer A	0.903429	0.02773	1.15154	0.0460972	-0.216495	0.0753388	0.00368366
0.58_556.35	1.09606	0.0425647	0.880349	0.0252598	0.216595	0.0776719	0.00375148
2.56_822.65	0.939783	0.0342777	1.09012	0.0359768	-0.222744	0.0791861	0.00376741
2.76_700.55	0.910194	0.0329196	1.13967	0.0377912	-0.212536	0.0744332	0.00387605
PC P-42:4 or PC O-42:5	0.9185	0.0354988	1.12538	0.0327743	-0.226502	0.0818242	0.0038989
0.93_954.76	1.10307	0.0406899	0.872582	0.0279126	0.211914	0.0736132	0.00391266
0.18_136.89	0.913623	0.0317984	1.13373	0.0398733	-0.213246	0.0747752	0.00397345
3.00_852.66	0.906941	0.0331096	1.14535	0.0373334	-0.214538	0.0752189	0.00397816
0.18_209.95	0.929096	0.0345131	1.10758	0.0352674	-0.212929	0.0747691	0.00402902
TG 52:6	0.911867	0.0271757	1.13676	0.0466613	-0.214832	0.0759258	0.00405122
TG 51:4	0.917162	0.0291808	1.12766	0.0439146	-0.212784	0.0751407	0.00410955
LPC 20:4	1.09064	0.0423585	0.88643	0.025484	0.211073	0.0745725	0.00412169
2.10_822.56	1.07814	0.0325638	0.900741	0.0367337	0.20719	0.0732118	0.00412499
PC 38:5 Isomer A	0.911057	0.0342105	1.13817	0.0352386	-0.227203	0.0831754	0.00414058
0.19_292.14	1.0829	0.0371648	0.895251	0.0321671	0.214551	0.0758307	0.00423386
PC P-38:6 or PC O-38:7	0.923975	0.0340136	1.11612	0.0360778	-0.229142	0.0857264	0.00429365
2.23_1544.16	0.916192	0.0356834	1.12932	0.0322225	-0.241217	0.0909871	0.00434727
SM d40:1	0.921209	0.0333741	1.12078	0.0372084	-0.214502	0.0759909	0.00435144
2.68_825.63	0.922103	0.0328737	1.11927	0.0381301	-0.226691	0.0841618	0.00436857
2.34_1591.24	0.918571	0.0322905	1.12525	0.0390926	-0.228807	0.0846871	0.00441446
TG 50:3 Isomer B	0.922284	0.0317684	1.11897	0.0400048	-0.212105	0.0760086	0.0045301
0.20_189.06	0.910925	0.0311362	1.1384	0.0409593	-0.213109	0.0762143	0.00456693
1.99_1485.14	0.922176	0.0315356	1.11915	0.0403795	-0.224069	0.0835117	0.0046411
2.33_1624.23	0.922726	0.0325375	1.11822	0.038725	-0.219535	0.0805504	0.00466415
0.80_666.44	0.91521	0.0326322	1.131	0.0384351	-0.208802	0.0744827	0.00469999
PC O-32:7	0.916951	0.0333412	1.12802	0.037166	-0.208322	0.0744546	0.00478823
PC P-42:2 or PC O-42:3	0.918398	0.0341311	1.12555	0.0356751	-0.211941	0.0763993	0.00479564
TG 54:5 Isomer B	0.904599	0.0288487	1.14947	0.0445096	-0.210203	0.0759106	0.00493107
0.22_421.22	1.08314	0.0371757	0.894975	0.0321524	0.206975	0.0741571	0.00502889
1.92_453.39	0.912561	0.032092	1.13556	0.0393505	-0.205347	0.0744226	0.00522094
PC P-36:1 or PC O-36:2 B	0.934627	0.0322359	1.09849	0.0393305	-0.207711	0.0753545	0.00525194
1.96_878.58	0.920988	0.0334957	1.12115	0.0369774	-0.210619	0.0780435	0.00548942
0.26_193.09	0.920892	0.0334136	1.12132	0.0371279	-0.203994	0.0741173	0.00551451
2.03_861.55	0.921526	0.0359718	1.12024	0.0318566	-0.216207	0.0825215	0.00560026
TG 52:5	0.911286	0.0281915	1.13777	0.0453493	-0.206051	0.0752711	0.00565764
3.14_720.65	1.1213	0.0382629	0.852942	0.030538	0.210795	0.0767989	0.00575362
0.97_664.38	1.09081	0.0411503	0.886242	0.0272431	0.203591	0.0745932	0.00577341
1.98_836.54	0.925585	0.0331774	1.11342	0.0376548	-0.208257	0.0775754	0.00577687
Cer d32:1	0.926888	0.0366596	1.11125	0.0305548	-0.2091	0.0792599	0.00588889
2.03_843.58	0.92789	0.0315647	1.10958	0.0403554	-0.203492	0.074522	0.00591398
2.76_698.55	0.912207	0.0327173	1.13618	0.0382179	-0.201881	0.0740674	0.00594672
2.65_800.66	0.935838	0.0328323	1.09651	0.0383831	-0.207559	0.0766101	0.00600784
TG 50:0	1.08723	0.0366056	0.890295	0.0327103	0.200883	0.0738438	0.00616747
1.82_735.52	0.94479	0.0344211	1.0821	0.0358235	-0.203371	0.0749669	0.00629057
0.61_301.16	1.07251	0.0283591	0.907321	0.0401951	0.198351	0.0733295	0.00636376
1.98_766.58	0.922425	0.0320185	1.11873	0.0395959	-0.208743	0.0799704	0.00650503
2.06_1565.13	0.912357	0.0346953	1.13592	0.0342556	-0.214798	0.0830327	0.00662756
TG 56:9	0.916343	0.0284812	1.12906	0.0448823	-0.2016	0.0754772	0.00669245
2.81_656.55	0.921287	0.0354909	1.12065	0.0329345	-0.202554	0.0761594	0.00672341
TG 58:8	0.911877	0.0285925	1.13675	0.0447942	-0.200683	0.0755552	0.00699531
PI 32:0|PI 16:0_16:0	0.930607	0.0338807	1.10508	0.0364938	-0.206614	0.0794304	0.00714809
FA 26:0;O	1.0617	0.037759	0.920176	0.0316278	0.20067	0.0749211	0.0071502
0.58_531.30	1.08886	0.0403	0.888446	0.0283795	0.199306	0.0758534	0.00717059
TG 57:1	1.08183	0.0377562	0.89648	0.0315146	0.197042	0.073817	0.00719071
2.25_1568.16	0.915458	0.0327374	1.13057	0.0382495	-0.215071	0.0842066	0.00724895
PC 40:5 Isomer A	0.919414	0.0333606	1.12382	0.037191	-0.205189	0.0785708	0.00725273
2.03_789.56	0.918868	0.0334084	1.12475	0.0370881	-0.201488	0.0771587	0.00749912
1.01_594.54	1.09518	0.0355104	0.881335	0.0336646	0.200443	0.0764109	0.00759778
2.28_903.71	0.915676	0.0308445	1.1302	0.0414526	-0.198939	0.0763771	0.00790905
1.94_808.58	0.918525	0.0337835	1.12533	0.0363633	-0.209664	0.0833778	0.00797943
3.44_712.63	0.921506	0.0333231	1.12028	0.037309	-0.195244	0.0742788	0.00807204
2.46_1576.23	0.92481	0.029363	1.11472	0.0435746	-0.206404	0.080185	0.00815795
TG 53:5	0.919556	0.0309856	1.12358	0.0412394	-0.194054	0.0739894	0.00817154
3.80_223.03	0.921076	0.0319818	1.121	0.0396441	-0.193831	0.0742676	0.0084478
2.08_817.53	0.920877	0.0346429	1.12134	0.034727	-0.208034	0.0838598	0.00866222
PE P-38:5 or PE O-38:6	0.920057	0.0289266	1.12273	0.0442287	-0.208532	0.0854866	0.00876444
0.41_299.26	0.91844	0.0351259	1.12548	0.0335999	-0.195666	0.0781526	0.00880054
TG 58:10	0.918911	0.0286873	1.12467	0.0445676	-0.194156	0.0750871	0.00882856
1.68_425.36	0.92229	0.0318218	1.11895	0.0399179	-0.191748	0.0742145	0.00892027
0.64_537.33	1.08558	0.0406814	0.892182	0.0278504	0.192999	0.0749905	0.00896936
2.19_395.39	1.02987	0.0377713	0.959934	0.0315604	0.202879	0.0782364	0.0090886
PC P-42:5 or PC O-42:6 Isomer B	0.934759	0.0344924	1.09827	0.035467	-0.197112	0.0778067	0.00929315
0.42_474.29	0.912218	0.0308819	1.13616	0.0413814	-0.190842	0.0739785	0.00940312
PC 35:5	0.92649	0.0279614	1.11191	0.0453631	-0.202554	0.0825726	0.00957633
Cer d40:0	1.09062	0.03819	0.886454	0.0309493	0.192706	0.0749712	0.00964444
1.61_599.49	1.08816	0.0373117	0.88924	0.0319472	0.189119	0.0738065	0.00971131
0.21_333.21	1.0887	0.0400067	0.888628	0.0287609	0.190978	0.0745829	0.00986674
0.19_207.05	1.06448	0.0351003	0.916845	0.0346339	0.190323	0.0743848	0.010078
3.00_849.66	0.919478	0.0302934	1.12371	0.0422939	-0.196717	0.0792973	0.0100804
TG 53:4	0.924796	0.0305731	1.11474	0.0418596	-0.188604	0.0743665	0.0104048
PE P-34:1 or PE O-34:2	0.926713	0.0321324	1.11154	0.0394455	-0.191123	0.0757423	0.0104166
1.94_667.47	1.10708	0.0409828	0.868196	0.0275481	0.191309	0.0756928	0.0104559
3.21_672.61	0.928008	0.0324954	1.10939	0.03886	-0.190721	0.0752008	0.0107447
2.04_792.57	0.923646	0.0325651	1.11667	0.0386902	-0.189139	0.0753856	0.0108739
LPC 18:2	0.912782	0.0360223	1.13518	0.0311923	-0.19725	0.0807305	0.0109332
2.65_834.64	0.93699	0.0339741	1.09464	0.0364596	-0.188233	0.0746467	0.0111222
LPC 15:0.1	1.08844	0.0408689	0.888927	0.0276131	0.187392	0.0756101	0.0111633
TG 56:5 Isomer C	0.909824	0.0302955	1.14031	0.042306	-0.188541	0.0751416	0.0112411
TG 47:1|TG 15:0_16:0_16:1	0.934255	0.0304164	1.09909	0.0420254	-0.185321	0.0736517	0.011269
0.21_239.00	1.08439	0.0361772	0.89354	0.0331968	0.187867	0.0749468	0.0114483
2.06_1564.13	0.91713	0.0346108	1.12771	0.034645	-0.19295	0.0786119	0.0115877
2.22_1563.21	0.921331	0.0352045	1.12057	0.0335628	-0.197642	0.0812951	0.0116473
0.52_556.30	0.908644	0.0339702	1.14237	0.0356463	-0.190559	0.0768261	0.011674
0.65_326.38	0.924173	0.0307062	1.11579	0.041664	-0.183176	0.0732726	0.0118441
2.08_791.57	0.919199	0.0322631	1.12419	0.0391482	-0.190088	0.0767357	0.0118513
0.19_178.05	0.939761	0.0340341	1.09016	0.0364066	-0.187538	0.0754727	0.0120588
2.30_744.57	0.928209	0.0316908	1.10905	0.0401596	-0.186133	0.0748868	0.0120954
TG 51:2	0.931606	0.0321593	1.10344	0.0394357	-0.184891	0.074283	0.0121327
2.68_787.67	0.928275	0.0341146	1.10894	0.036004	-0.193666	0.0790358	0.0121834
0.18_353.16	0.925856	0.0273303	1.11297	0.0461429	-0.185056	0.0758428	0.0122588
0.19_162.11	0.935449	0.0324482	1.09714	0.0389993	-0.188475	0.0760331	0.0122627
2.12_888.57	0.928171	0.0329509	1.10912	0.0380927	-0.187445	0.0758959	0.0123644
SM d43:2	1.11151	0.0364898	0.863397	0.0324244	0.18644	0.0749317	0.012369
PC 38:6 Isomer B	0.920953	0.0338522	1.12121	0.0363012	-0.189724	0.0782074	0.0126527
1.01_372.31	0.922164	0.032566	1.11917	0.0386682	-0.182939	0.0739241	0.0129721
0.19_260.98	1.07531	0.0358419	0.90404	0.0336853	0.182281	0.0738006	0.0130597
0.50_307.19	0.922753	0.0334414	1.11817	0.0371198	-0.182939	0.0742117	0.0130707
PC 36:4 Isomer B	0.924808	0.0362817	1.11472	0.0313239	-0.2067	0.091498	0.013324
1.94_830.56	0.919747	0.0352433	1.12326	0.0334051	-0.197035	0.0846808	0.0133971
0.32_563.31	0.919941	0.0328001	1.12293	0.0382222	-0.185582	0.0764165	0.0134139
0.18_263.10	0.94181	0.030992	1.08686	0.0411633	-0.182485	0.0746613	0.0139106
0.52_554.30	0.915626	0.0353073	1.13029	0.0330569	-0.187002	0.0782837	0.0139517
Cer d38:1	0.942831	0.0349661	1.08523	0.0347976	-0.181825	0.0755378	0.0144521
0.78_489.28	0.930013	0.0332773	1.10606	0.0375568	-0.181319	0.0751503	0.0145059
3.44_736.68	0.929142	0.0340059	1.10751	0.0362292	-0.179604	0.0746455	0.0151228
1.98_776.58	0.936273	0.0316773	1.0958	0.0401932	-0.186352	0.0796267	0.015215
PE P-36:5 or PE O-36:6	0.919671	0.0307005	1.12338	0.0416796	-0.179059	0.0745817	0.0153136
4.33_172.83	0.924129	0.0318312	1.11586	0.0399156	-0.177553	0.0742763	0.0160055
3.13_726.66	1.08524	0.0356032	0.89257	0.0337624	0.177271	0.0739823	0.0160436
2.52_793.60	0.928965	0.0335216	1.1078	0.0371067	-0.177597	0.0742348	0.0160683
GlcCerd14:14E/20:02OH	0.935056	0.0344153	1.09779	0.0356182	-0.176987	0.0739164	0.0160819
1.95_637.54	0.910687	0.0330957	1.13881	0.0374678	-0.178726	0.0746925	0.016084
2.70_790.67	0.939554	0.0346774	1.09049	0.035247	-0.181612	0.0778119	0.0162267
3.87_168.84	0.930192	0.0333911	1.10577	0.0373608	-0.180544	0.0768124	0.0162776
4.33_168.84	0.924259	0.0320512	1.11564	0.0395581	-0.177542	0.0744818	0.0163201
CAR 8:1	0.929185	0.0330965	1.10743	0.0378572	-0.178693	0.0757075	0.0170511
PC 36:3 Isomer B	0.92882	0.0348576	1.10804	0.034582	-0.186278	0.0816035	0.0171368
3.21_696.65	1.08948	0.0388712	0.887744	0.0301655	0.177458	0.0752816	0.0176292
2.14_769.57	0.931087	0.0334608	1.10429	0.0372543	-0.180297	0.0780641	0.0176508
0.21_181.07	0.938342	0.0307211	1.09245	0.0415673	-0.176549	0.0764007	0.0178332
1.12_367.24	0.923892	0.0316114	1.11626	0.0402671	-0.174282	0.0739742	0.0178413
Cholesterol	0.922781	0.0321152	1.11813	0.0394389	-0.175225	0.0748145	0.0180035
2.04_717.59	0.963172	0.0332176	1.05352	0.0379155	-0.17663	0.0757103	0.0184608
2.55_597.59	0.923234	0.0326689	1.11737	0.038506	-0.173671	0.074175	0.0185177
0.24_270.21	0.93468	0.0331645	1.0984	0.0378193	-0.171465	0.0733147	0.0188178
0.23_187.04	0.910504	0.0289869	1.13913	0.0442568	-0.175656	0.0757801	0.0189996
2.03_737.54	0.939123	0.0326111	1.09119	0.0387634	-0.172488	0.0739349	0.0191151
0.19_187.10	0.914659	0.0328097	1.13195	0.0381011	-0.174926	0.0757631	0.0195564
DG 34:0	1.0766	0.0381075	0.902532	0.0311388	0.171604	0.0744537	0.0200984
PC O-41:10	0.938806	0.0323527	1.0917	0.0391666	-0.188243	0.0875791	0.0201283
TG 54:0|TG 18:0_18:0_18:0	0.922311	0.0301261	1.11892	0.0425257	-0.171118	0.0741979	0.0201564
0.19_296.08	1.06592	0.0343342	0.915123	0.0353887	0.169937	0.0735979	0.0203575
PC 37:3	0.944432	0.0364742	1.08267	0.031888	-0.180003	0.0809398	0.0204463
2.23_753.56	1.08522	0.0362804	0.89259	0.0330776	0.167963	0.0726059	0.0207003
0.20_126.03	0.93337	0.0301348	1.10054	0.0424232	-0.172059	0.0752259	0.0207974
TG 54:8	0.925854	0.0260355	1.11297	0.0476237	-0.172194	0.0758247	0.0209314
0.19_268.07	1.06693	0.0356578	0.913926	0.0340061	0.168243	0.0736254	0.0216105
0.64_502.37	1.0765	0.0371128	0.902656	0.0322927	0.17212	0.0756935	0.0216951
2.10_1568.17	0.930418	0.0353387	1.1054	0.033666	-0.180504	0.0822912	0.0217235
0.19_211.03	0.944472	0.030968	1.08261	0.0411755	-0.167104	0.073356	0.0222094
2.48_636.56	1.0546	0.0373027	0.928796	0.0322223	0.169635	0.0748766	0.0224873
0.19_140.07	1.07075	0.0368948	0.909399	0.0325959	0.1698	0.074951	0.0226004
TG 54:7 Isomer B	0.93018	0.028786	1.10579	0.0442548	-0.168131	0.0744599	0.0226185
TG 58:2|TG 16:0_18:1_24:1	1.04779	0.0375296	0.937194	0.0319477	0.16807	0.0742083	0.0226953
0.41_269.21	1.06841	0.0346376	0.912166	0.0350373	0.166843	0.0738194	0.0230074
PE P-34:2 or PE O-34:3	0.926475	0.0300698	1.11194	0.0425767	-0.172476	0.0773385	0.0234454
TG 51:3	0.939769	0.0314507	1.09014	0.0405215	-0.166942	0.0744235	0.0234597
2.05_1538.12	0.923862	0.0364451	1.11631	0.0308798	-0.182175	0.0849875	0.0245561
1.16_242.18	0.932935	0.0312236	1.10126	0.0408736	-0.164062	0.073597	0.0252038
2.12_734.53	0.945731	0.0342541	1.08061	0.0361307	-0.164012	0.0740294	0.02595
2.54_279.23	1.05857	0.0392165	0.923967	0.0296988	0.166953	0.0758527	0.0263206
2.09_887.56	0.947879	0.0349084	1.07721	0.0350245	-0.166415	0.0764468	0.0263437
3.13_666.64	1.08316	0.0353983	0.894945	0.034003	0.162874	0.0740146	0.0271007
2.55_656.61	0.926511	0.0330044	1.11188	0.0379746	-0.162584	0.0741253	0.0274329
2.88_630.56	0.935706	0.0312519	1.09673	0.0408245	-0.162275	0.074305	0.0278051
2.27_789.00	0.931966	0.0326578	1.10285	0.0386317	-0.171437	0.0812079	0.0282061
0.27_391.29	0.930728	0.0324801	1.10488	0.0389118	-0.160528	0.073402	0.0282528
2.20_754.58	0.949729	0.0372049	1.07429	0.030576	-0.170485	0.0810768	0.0284589
2.55_463.33	0.927497	0.0319908	1.11024	0.0396802	-0.161565	0.0742566	0.028519
1.66_411.38	0.930805	0.0335287	1.10476	0.0371294	-0.161111	0.074559	0.0291575
PC 33:0	0.958741	0.0327106	1.06029	0.0386529	-0.163512	0.0755682	0.0292321
3.03_684.59	1.06489	0.0418022	0.916348	0.0258526	0.161152	0.0748317	0.0293101
2.01_1592.17	0.928349	0.0333201	1.10882	0.0374528	-0.168977	0.080942	0.0308668
0.19_279.04	0.924504	0.0327547	1.11523	0.0383765	-0.158971	0.0741046	0.031135
2.65_833.63	0.957425	0.0349	1.06231	0.0352247	-0.160049	0.0747505	0.031492
FA 14:1 (physeteric acid)	1.07979	0.0345976	0.898833	0.0348481	0.158582	0.0741003	0.0315855
2.65_893.63	1.07111	0.0376225	0.908964	0.0317484	0.157287	0.0737398	0.0321455
LPE 22:6	0.934444	0.0329045	1.09879	0.0382503	-0.158343	0.0750675	0.0326181
0.84_618.37	0.93426	0.0323829	1.09909	0.0390957	-0.15868	0.075263	0.0327572
CAR 10:0	0.940333	0.0335056	1.08924	0.0373201	-0.16005	0.0757515	0.0328557
0.64_530.30	1.06054	0.0403719	0.921579	0.0280391	0.156536	0.0744618	0.0331626
2.13_555.44	1.07058	0.0384031	0.909591	0.0307994	0.157161	0.0745856	0.0334706
Cer d42:1	0.939297	0.0351754	1.09091	0.0343024	-0.157536	0.0749108	0.0339051
2.65_835.63	0.950077	0.0350823	1.07375	0.0347626	-0.156453	0.0741772	0.0339766
TG 40:1	0.936078	0.0316891	1.09612	0.0401755	-0.154025	0.0728632	0.0341198
3.04_709.61	0.928389	0.0374553	1.10875	0.028676	-0.167009	0.0804285	0.0343663
0.19_188.99	0.95628	0.0346185	1.06408	0.0356806	-0.156297	0.0748433	0.0356627
2.37_571.50	0.93836	0.0327535	1.09242	0.0385318	-0.154107	0.0740776	0.0364259
0.19_243.06	0.927699	0.0327805	1.1099	0.0383772	-0.153866	0.0740176	0.0369661
2.55_643.60	0.929525	0.0322897	1.10687	0.0392119	-0.153814	0.0740187	0.0370195
TG 53:2	0.944735	0.0318124	1.08219	0.0399814	-0.152767	0.0737258	0.0370553
0.20_146.98	0.933227	0.0344469	1.10078	0.0355116	-0.153215	0.0738159	0.0372234
DG 32:1	1.07724	0.0340364	0.901791	0.0354348	0.152829	0.0738673	0.0373224
TG 56:7 Isomer A	0.926065	0.030031	1.11262	0.0426349	-0.154708	0.0758573	0.0385448
2.03_739.53	0.939674	0.0314275	1.0903	0.0405554	-0.15157	0.0741588	0.039711
0.19_258.98	1.05877	0.0363028	0.923726	0.0333916	0.151399	0.0740111	0.0400088
TG 49:2	0.949865	0.0313943	1.07408	0.0405463	-0.149569	0.073451	0.0406406
0.21_458.10	0.943628	0.03287	1.08395	0.0383825	-0.151056	0.0744014	0.0410004
0.19_201.02	0.928092	0.0340275	1.10925	0.0361624	-0.15036	0.0739396	0.0411649
SM d34:1	0.951627	0.0354979	1.07132	0.034046	-0.15107	0.0747593	0.0418403
CE 20:5	1.06476	0.0357616	0.916507	0.0339249	0.150348	0.0743156	0.0422951
2.33_850.58	0.952079	0.0366794	1.07061	0.0317802	-0.159875	0.0830347	0.042526
Cer 41:1;2O|Cer 18:1;2O/23:0	1.08875	0.0383299	0.888578	0.0308035	0.151006	0.07472	0.0426845
2.08_816.53	0.93698	0.035316	1.09466	0.0339533	-0.153889	0.0785354	0.0432471
LPC 18:1	1.06188	0.0414717	0.91997	0.0263299	0.147728	0.0742934	0.0438059
2.00_1587.12	0.931073	0.035372	1.10432	0.0336232	-0.157492	0.081332	0.0443934
0.64_580.36	0.938792	0.036343	1.09172	0.0319147	-0.151504	0.0773769	0.0447936
4.33_170.83	0.935835	0.0321056	1.09652	0.0395392	-0.147776	0.0741036	0.0449859
CAR 18:0	0.930789	0.0323737	1.10478	0.0390857	-0.149942	0.0752764	0.0450289
1.22_242.18	0.940693	0.0327951	1.08866	0.038482	-0.147216	0.0736582	0.0450336
2.08_579.63	0.947199	0.0354281	1.07828	0.0340555	-0.149361	0.0765875	0.0465244
2.03_1562.11	0.929826	0.0348096	1.10637	0.0347114	-0.164098	0.0868397	0.0466756
1.95_810.59	0.936883	0.0349152	1.09481	0.0347283	-0.160601	0.087429	0.0470671
0.46_587.37	1.05994	0.0319265	0.922302	0.0377964	0.142722	0.0724561	0.0475787
TG 50:1|TG 16:0_16:0_18:1	1.05922	0.0366242	0.923174	0.0330142	0.144126	0.0729807	0.0477093
2.20_864.56	0.943201	0.0327945	1.08464	0.0384984	-0.146596	0.0753398	0.0477337
0.19_215.07	0.937403	0.0342137	1.09397	0.0360409	-0.145382	0.073588	0.0477906
0.42_297.24	0.933784	0.0340258	1.09986	0.036301	-0.145322	0.0739171	0.0482489
0.19_131.07	0.934681	0.0332427	1.0984	0.0376872	-0.144039	0.0735827	0.0487179
2.27_765.57	0.952564	0.0338257	1.06985	0.0369339	-0.144115	0.0733998	0.0488296
2.11_743.58	0.953383	0.034252	1.06858	0.036249	-0.145174	0.0745054	0.049009
TG O-50:1|TG O-16:0_16:0_18:1	0.957989	0.030432	1.06144	0.0417102	-0.14462	0.0740688	0.0490136
2.18_820.55	0.933386	0.0324079	1.10052	0.0390499	-0.145012	0.0741008	0.0494251
2.28_721.51	1.0613	0.0342402	0.920659	0.035574	0.145126	0.0749016	0.0499148

## Sheet: Supplementary Table 5
Supplementary Table 5: The association of serum metabolites based on gender
	Male		Female
Metabolites	Mean	SE	Mean	SE	β	SE	P-Value
ST 27:1;O;S	1.2439	0.0262337	0.75856	0.0153525	0.545118	0.0501159	9.62518e-31
0.19_498.93	1.22842	0.0255396	0.770682	0.0160267	0.49	0.04	1.2e-30			FDR P value = 3.2x10-5
0.19_369.17	1.23205	0.0252521	0.767813	0.0162198	0.46	0.04	7.79e-28
SM 39:2;2O	0.853451	0.0192631	1.22218	0.0231011	-0.414534	0.0481924	3.26824e-19
PC 33:1	0.856257	0.0188885	1.21711	0.0239598	-0.399683	0.0493617	1.63101e-17
PC 35:3	0.858362	0.0198137	1.21333	0.022041	-0.41153	0.0553985	5.06236e-16
1.24_467.31	1.16864	0.0248946	0.820934	0.0170003	0.364999	0.0466473	9.12909e-16
2.00_393.37	1.17384	0.025341	0.816329	0.016559	0.34	0.04	2.89e-15
PC 34:3 Isomer C	0.858442	0.0190728	1.21319	0.023639	-0.365629	0.0482821	3.24341e-15
0.19_367.16	1.15186	0.0238348	0.836108	0.0180666	0.370041	0.0483285	4.48239e-15
PC 35:1	0.87739	0.0196022	1.18012	0.0230292	-0.370426	0.0506625	1.12284e-14
1.94_814.56	0.864444	0.0192312	1.20254	0.0234652	-0.358439	0.048471	1.19161e-14
PC 32:1	0.860975	0.019016	1.20867	0.0238143	-0.349423	0.0467882	1.62022e-14
PI 34:1	0.861811	0.0193392	1.20719	0.0231781	-0.32	0.04	7.55e-14
PC 33:0	0.870397	0.0200496	1.19213	0.0219212	-0.350907	0.0490441	6.04438e-14
2.36_814.63	0.859808	0.0188163	1.21075	0.0241827	-0.31	0.04	4.04e-13
1.89_730.54	0.863149	0.0196508	1.20482	0.0225585	-0.34835	0.0486956	8.84044e-14
PI 32:1	0.859188	0.0186163	1.21186	0.0245567	-0.332417	0.0459901	1.51598e-13
3.15_700.60	0.86511	0.018709	1.20136	0.0244896	-0.326366	0.0461265	4.68063e-13
CE 18:3	0.871044	0.019622	1.19101	0.0228386	-0.335449	0.0485163	7.5586e-13
SM d32:2	0.875377	0.0182321	1.18355	0.0254607	-0.321405	0.0457177	7.64412e-13
1.24_523.26	1.15187	0.0236769	0.836097	0.0182045	0.319732	0.0462527	1.42235e-12
PC 31:1	0.882026	0.0184554	1.17227	0.0251493	-0.321147	0.046598	1.68428e-12
SM d41:2 Isomer B	0.888355	0.0196554	1.1617	0.0231475	-0.3	0.04	1.99e-12
3.06_536.44	0.878203	0.018909	1.17873	0.0243325	-0.325191	0.0479912	1.86879e-12
1.89_625.52	0.878137	0.0205679	1.17885	0.0210372	-0.330445	0.0497412	2.30098e-12
PC 34:4	0.867653	0.0201932	1.19691	0.0215105	-0.328807	0.049223	2.94141e-12
PI 36:4	0.868843	0.020149	1.19483	0.0216513	-0.322415	0.0479347	2.98184e-12
PC 32:2	0.870699	0.0196151	1.19161	0.0228438	-0.321112	0.0482069	4.55672e-12
0.20_112.05	1.14381	0.0238586	0.84356	0.0181058	0.308383	0.0459745	7.71006e-12
PC 33:2	0.877538	0.0195058	1.17986	0.023219	-0.313363	0.0479701	1.21209e-11
SM 35:2;2O|SM 18:2;2O/17:0	0.890563	0.0197675	1.15806	0.0229811	-0.29	0.04	3.04e-11
PC 35:4	0.879674	0.0202574	1.17624	0.0217597	-0.29	0.04	5.11e-11
2.36_748.59	0.882852	0.0201345	1.17088	0.0221019	-0.304395	0.0473141	2.93646e-11
2.18_395.39	1.12908	0.0243014	0.857517	0.017769	0.298711	0.0457988	3.33466e-11
PC 37:5	0.886511	0.0204661	1.16476	0.0215207	-0.305695	0.0483986	4.39146e-11
PC 36:1	0.884597	0.0188598	1.16795	0.0244991	-0.313747	0.0511119	7.00343e-11
0.18_369.16	1.14351	0.0252562	0.843839	0.01675	0.307159	0.0495166	7.89992e-11
SM 35:1;2O|SM 17:1;2O/18:0	0.895592	0.0205927	1.14983	0.0215076	-0.294374	0.0464413	8.15197e-11
SM d36:2	0.881911	0.0193453	1.17246	0.0236039	-0.289337	0.0455877	1.01121e-10
PC 31:0	0.888392	0.0199921	1.16164	0.0225152	-0.289774	0.0459389	1.14543e-10
2.49_787.66	0.891135	0.0196456	1.15712	0.0232133	-0.28	0.04	1.76e-10
0.19_253.09	1.13289	0.0255315	0.853866	0.0164631	0.295732	0.0474359	1.25777e-10
SM d40:2 Isomer B	0.89064	0.0194629	1.15793	0.0235323	-0.285127	0.0455953	1.75892e-10
2.24_798.61	0.881481	0.0195283	1.17319	0.0232558	-0.291774	0.0476495	2.32844e-10
1.89_575.51	0.877495	0.0198489	1.17994	0.0225425	-0.294874	0.0486805	2.95594e-10
2.15_811.61	0.88566	0.019971	1.16618	0.0224955	-0.300048	0.0509454	3.84204e-10
PC 35:2 Isomer B	0.891807	0.0198648	1.15601	0.0228241	-0.293013	0.0491891	4.21227e-10
PI 38:5	0.892252	0.019888	1.15528	0.0227897	-0.284324	0.04772	6.86492e-10
1.95_756.56	0.883147	0.0192445	1.17038	0.0238073	-0.277174	0.045873	7.41284e-10
1.95_758.56	0.889267	0.0183955	1.16019	0.0252961	-0.271634	0.044861	9.02462e-10
PC P-34:1 or PC O-34:2	0.893567	0.0195723	1.15313	0.0233826	-0.283362	0.048092	9.41671e-10
PC 36:5 Isomer D	0.884947	0.0201149	1.16737	0.0221946	-0.277189	0.0466686	1.08132e-09
PI 38:4	0.887304	0.0198219	1.16345	0.0228169	-0.275131	0.0462629	1.12553e-09
PI 34:2	0.881386	0.0200055	1.17335	0.022325	-0.279983	0.047862	1.64003e-09
2.17_746.56	0.890631	0.0201081	1.15795	0.0223407	-0.270017	0.0463244	2.26984e-09
SM d38:2	0.901734	0.0196935	1.13992	0.0232862	-0.26	0.04	2.64e-09
PC 38:2	0.892077	0.0192663	1.15557	0.0238944	-0.28123	0.0492337	2.28243e-09
PC 38:5 Isomer B	0.890428	0.0202643	1.15828	0.0220316	-0.27852	0.0488867	2.52781e-09
PI 36:2	0.885935	0.0194606	1.16572	0.0234617	-0.277282	0.0484596	2.87088e-09
2.13_797.58	0.897089	0.0207287	1.1474	0.0212732	-0.282485	0.0502934	2.96366e-09
2.19_784.59	0.890488	0.0203714	1.15818	0.0218206	-0.273466	0.0482923	3.56653e-09
2.10_603.53	0.887666	0.0200567	1.16285	0.0223739	-0.278401	0.049134	3.72746e-09
2.29_813.62	0.888488	0.0197303	1.16148	0.0230115	-0.274672	0.0487238	3.97727e-09
PE 34:2	0.887396	0.0196007	1.16329	0.0232309	-0.267633	0.0465899	4.11351e-09
PC 36:6	0.887124	0.0202366	1.16374	0.0220056	-0.272802	0.0479038	4.12241e-09
2.28_1546.18	0.890504	0.0205765	1.15816	0.0214048	-0.271642	0.0483114	4.45667e-09
1.75_858.52	0.891317	0.0198683	1.15682	0.0228084	-0.281005	0.0511661	5.58137e-09
2.13_764.52	0.889792	0.0200588	1.15933	0.0224173	-0.264212	0.0468356	6.90244e-09
LPC 20:4	1.11426	0.0240249	0.871989	0.0181086	0.256957	0.0455786	9.63341e-09
0.19_397.21	1.1285	0.022741	0.858083	0.0192242	0.256779	0.0453602	1.00908e-08
1.90_808.57	0.901091	0.0196016	1.14095	0.0234347	-0.259624	0.0464945	1.0405e-08
PE 36:4	0.890311	0.0200602	1.15847	0.0224259	-0.258507	0.0463741	1.19367e-08
PE 36:2	0.8902	0.0197891	1.15866	0.0229345	-0.257992	0.0469288	1.67964e-08
2.02_1514.12	0.895681	0.0195906	1.14969	0.0233814	-0.252791	0.0458139	2.0507e-08
DG 36:3	1.10983	0.0237926	0.876398	0.0183645	0.249454	0.0452111	2.19997e-08
2.10_786.59	0.897108	0.0195829	1.14737	0.0234147	-0.257762	0.0480652	2.48194e-08
PE 38:4 Isomer B	0.892451	0.0198931	1.15496	0.0227839	-0.249085	0.0461241	3.608e-08
1.95_887.56	0.897121	0.0199727	1.14735	0.0227227	-0.24669	0.045925	4.23632e-08
3.21_672.60	0.896735	0.0192426	1.14798	0.0239881	-0.242461	0.0448492	4.60623e-08
2.08_1568.16	0.896862	0.0204597	1.14777	0.0218007	-0.251953	0.0478318	4.93803e-08
PC O-34:1	0.918975	0.0201594	1.11291	0.0227148	-0.245377	0.0457112	5.10597e-08
2.09_834.60	0.903283	0.0210005	1.13745	0.0208894	-0.251366	0.0480822	5.37642e-08
FA 22:6 (docosahexaenoic acid)	1.118	0.024637	0.868294	0.0174538	0.23	0.04	6.84e-08
1.90_601.52	0.90276	0.0206154	1.13828	0.0216343	-0.251315	0.0480934	5.53762e-08
1.96_888.56	0.898321	0.0203461	1.14541	0.0220516	-0.2464	0.046534	5.57786e-08
LPC 22:6	1.0996	0.023776	0.886736	0.0184188	0.23	0.04	6.95e-08
0.74_394.33	1.10939	0.0241143	0.876837	0.0180314	0.240697	0.0456716	7.40999e-08
2.25_184.07	0.907575	0.0206926	1.13064	0.0215922	-0.24333	0.0464581	7.77565e-08
0.22_174.06	1.11567	0.0237082	0.870588	0.0184224	0.239433	0.045024	7.82848e-08
2.30_1572.21	0.89637	0.0202887	1.14857	0.0221191	-0.246743	0.0472409	8.12436e-08
2.43_812.62	0.903716	0.0210722	1.13676	0.0207558	-0.270558	0.0572254	1.16786e-07
2.25_1520.17	0.904162	0.0208169	1.13605	0.0212766	-0.250295	0.04997	1.16976e-07
PC 40:7 Isomer A	0.899021	0.020531	1.14428	0.0217122	-0.2441	0.0477286	1.22374e-07
3.67_369.35	0.898884	0.0197016	1.1445	0.0232333	-0.234812	0.045226	1.39033e-07
2.02_1564.15	0.904815	0.0187766	1.13501	0.0247858	-0.231245	0.0441675	1.41141e-07
FA 24:2	1.11466	0.0239223	0.871593	0.018212	0.232869	0.0451665	1.68059e-07
2.36_834.60	0.89499	0.0203168	1.15081	0.0220349	-0.257561	0.0526837	1.73976e-07
1.96_757.56	0.897031	0.0197268	1.1475	0.023162	-0.233432	0.045416	1.85252e-07
PC 39:4	0.907674	0.0220557	1.13049	0.0187576	-0.254245	0.0527435	1.97334e-07
2.25_1572.19	0.905387	0.0207309	1.1341	0.0214718	-0.243374	0.0489297	2.0056e-07
1.20_551.36	1.1014	0.0235244	0.884902	0.0186755	0.230842	0.0448899	2.09167e-07
2.20_786.59	0.903715	0.0206559	1.13676	0.0215781	-0.23705	0.0470524	2.10518e-07
SM d41:2	0.918315	0.020167	1.11393	0.0226946	-0.228069	0.0447698	2.68139e-07
FA 24:0	1.11145	0.024296	0.874778	0.0178329	0.229513	0.0454566	2.96347e-07
2.07_1567.16	0.905575	0.0204284	1.13381	0.0220439	-0.234061	0.0471053	3.15399e-07
1.95_911.56	0.906218	0.0206514	1.13279	0.0216413	-0.22953	0.0458009	3.20583e-07
PC 35:2	0.918001	0.0200878	1.11441	0.0228216	-0.23312	0.0471604	3.28566e-07
0.71_361.19	1.11524	0.0230321	0.871019	0.0190756	0.228496	0.045526	3.33449e-07
PC 36:3 Isomer B	0.900015	0.0203905	1.14268	0.0220032	-0.245217	0.0511256	3.62507e-07
PC 37:6	0.90818	0.0201746	1.12969	0.0225444	-0.227352	0.0455185	3.93054e-07
2.55_677.54	1.09831	0.0233141	0.88805	0.0189051	0.226341	0.0453109	4.42437e-07
PC 37:2	0.910964	0.0212644	1.12532	0.0205635	-0.229322	0.0466633	4.47678e-07
0.19_117.06	1.10299	0.0235554	0.883284	0.0186367	0.223027	0.0448037	4.69797e-07
TG 49:3	0.901481	0.0200253	1.14033	0.0227021	-0.223856	0.0453503	5.62942e-07
LPC P-16:0 or LPC O-16:1	1.10049	0.022606	0.885825	0.0195877	0.22255	0.0449287	6.08959e-07
0.47_626.35	1.09478	0.0240555	0.891677	0.0181249	0.224273	0.0456905	6.47735e-07
TG 58:0	1.10008	0.0236095	0.886239	0.0185925	0.219409	0.044635	6.96751e-07
1.51_557.46	1.09058	0.0233938	0.896023	0.0188546	0.222698	0.0453688	7.3822e-07
2.30_1594.18	0.906916	0.0204137	1.13168	0.0220958	-0.226649	0.0470663	7.58496e-07
1.91_834.59	0.909885	0.019836	1.12701	0.0231461	-0.222444	0.0458163	7.72576e-07
1.15_416.31	1.11072	0.0237414	0.875512	0.0184129	0.220437	0.0450708	7.84001e-07
SM d33:1	0.922731	0.0206062	1.10718	0.0220136	-0.224616	0.0465265	7.98528e-07
PC 36:5 Isomer B	0.907389	0.0199513	1.13094	0.02292	-0.219578	0.0450812	7.98545e-07
SM d34:2	0.908296	0.0198333	1.12951	0.0231316	-0.219705	0.0451734	8.60626e-07
0.21_450.27	1.11271	0.0251835	0.873528	0.0168414	0.223663	0.0463713	8.78971e-07
2.29_1596.18	0.905537	0.0210682	1.13387	0.0208132	-0.228157	0.0480852	8.82306e-07
1.90_809.57	0.912902	0.0199365	1.1223	0.0230137	-0.220668	0.0458937	9.30203e-07
PC P-36:1 or PC O-36:2 A	0.922868	0.0201676	1.10697	0.0227436	-0.216963	0.0455062	1.26742e-06
1.17_415.31	1.11273	0.0236967	0.873504	0.0184485	0.218384	0.0456077	1.28014e-06
PC O-36:3	0.918961	0.0197995	1.11294	0.0232952	-0.218382	0.0462414	1.34046e-06
0.23_224.14	1.10518	0.0261445	0.881071	0.0156011	0.227064	0.0497664	1.58249e-06
2.13_787.59	0.905025	0.0201966	1.13468	0.0224547	-0.229145	0.0504448	1.6084e-06
3.57_369.35	0.912926	0.0195946	1.12226	0.0235693	-0.211847	0.0446196	1.61035e-06
PC 35:5|PC 15:1_20:4	0.904869	0.0212317	1.13493	0.0204612	-0.225464	0.0489068	1.64588e-06
2.25_1544.16	0.914112	0.0212719	1.12042	0.0206292	-0.222669	0.0493728	1.92174e-06
PC 40:5 Isomer A	0.912117	0.0203793	1.12352	0.0222467	-0.219662	0.0479602	1.97095e-06
2.07_790.56	0.915362	0.0206781	1.11848	0.0217701	-0.210555	0.0450375	2.12402e-06
SM d30:1	0.916763	0.0192227	1.11632	0.0241669	-0.209103	0.0444416	2.16159e-06
FA 22:0 (behenic acid)	1.1065	0.024123	0.879732	0.0180297	0.210724	0.0451107	2.28625e-06
1.67_557.46	1.0929	0.0236165	0.893625	0.0186093	0.21023	0.0448893	2.38265e-06
PC O-32:0	0.9287	0.021018	1.09818	0.0213947	-0.211126	0.0455163	2.51679e-06
2.10_785.59	0.907356	0.0204041	1.13099	0.0221214	-0.217522	0.0481185	2.63706e-06
2.07_1516.14	0.910705	0.0208556	1.12572	0.0213516	-0.21626	0.0475005	2.66299e-06
1.88_782.56	0.911282	0.021556	1.12482	0.0199776	-0.216591	0.0479682	2.76137e-06
0.63_363.21	1.10415	0.024053	0.882112	0.0181104	0.207291	0.0449552	3.2514e-06
PC 34:1	0.921404	0.0205664	1.1092	0.0220626	-0.217171	0.0488995	3.27517e-06
FA 14:1 (physeteric acid)	0.920337	0.0194193	1.11083	0.0238893	-0.206912	0.0449153	3.29893e-06
1.99_706.57	0.91803	0.021998	1.11437	0.019257	-0.213044	0.0474339	3.43868e-06
2.18_740.52	0.909161	0.0208895	1.12815	0.021253	-0.210271	0.0463528	3.68089e-06
PC 38:3	0.905877	0.0197504	1.13333	0.0232418	-0.214481	0.0479776	3.77692e-06
2.08_1566.16	0.920957	0.0199294	1.10988	0.0231068	-0.20496	0.0447828	4.04821e-06
PC 38:6 Isomer A	0.912085	0.0206568	1.12357	0.0217487	-0.208922	0.0463099	4.06797e-06
PI 38:3	0.914744	0.0203012	1.11944	0.0224219	-0.205418	0.0454297	4.31322e-06
0.71_339.21	1.10593	0.0236372	0.880312	0.0185401	0.203476	0.0446632	4.53668e-06
PE 38:4	0.90591	0.0212012	1.13328	0.0205537	-0.215298	0.0488025	4.60837e-06
0.62_329.24	1.10211	0.0245468	0.884177	0.017567	0.203084	0.0451762	5.60193e-06
FA 26:0	1.09947	0.0237201	0.886866	0.0184785	0.201666	0.0451008	6.10372e-06
LPC 20:3	1.08364	0.0224909	0.903294	0.0198186	0.20615	0.0472239	6.30996e-06
FA 20:0 (arachidic acid)	1.10928	0.0240623	0.876948	0.0180865	0.201701	0.0450698	6.37138e-06
PC 30:0	0.908692	0.0207258	1.12888	0.0215534	-0.206105	0.0470052	6.75599e-06
PC 38:5 Isomer A	0.917507	0.0209904	1.11517	0.0212416	-0.206654	0.0475744	6.8575e-06
1.28_359.29	1.0999	0.0237869	0.886421	0.0184063	0.199308	0.0449268	7.07485e-06
2.03_786.58	0.913762	0.0211338	1.12096	0.0208894	-0.208417	0.0480803	7.10623e-06
PC P-40:7 or PC O-40:8	0.915163	0.0207352	1.11879	0.0216635	-0.201724	0.0458015	7.44572e-06
PE 34:1	0.911978	0.0204103	1.12374	0.0221898	-0.199595	0.0450766	7.56158e-06
2.07_184.07	0.915953	0.0209252	1.11756	0.0213309	-0.202358	0.046355	8.12766e-06
0.99_331.26	1.09704	0.0241106	0.889354	0.0180608	0.198751	0.0449516	8.31047e-06
1.59_557.46	1.08116	0.023317	0.90592	0.018967	0.199764	0.0452363	8.58356e-06
2.56_848.63	0.926233	0.020065	1.10188	0.0229382	-0.197092	0.0448672	8.77026e-06
2.75_655.51	1.09021	0.0230381	0.896414	0.0192272	0.198333	0.0451119	8.84792e-06
0.18_353.16	1.10556	0.0258414	0.880688	0.0160047	0.207408	0.0482402	9.07424e-06
2.25_1570.20	0.918146	0.0200427	1.11419	0.022897	-0.200646	0.0463601	9.46979e-06
GlcCerd14:14E/20:02OH	0.92531	0.0204948	1.10328	0.0222354	-0.197908	0.0455004	9.61682e-06
1.89_727.58	0.929973	0.0195121	1.09628	0.0237908	-0.199835	0.0461929	9.76187e-06
0.19_69.00	1.10014	0.0243512	0.886176	0.0177889	0.195955	0.0448794	1.03622e-05
FA 20:4 (arachidonic acid)	1.09487	0.0232602	0.891585	0.0189766	0.19	0.04	1.1e-05
0.93_313.19	1.10488	0.023983	0.881365	0.0181833	0.196362	0.0449459	1.07042e-05
PE 38:6	0.911629	0.0196496	1.12428	0.0234696	-0.196489	0.0451602	1.07878e-05
LPC 22:4	1.08558	0.0226904	0.901259	0.0196063	0.196371	0.0451282	1.11528e-05
PC 36:2	0.91878	0.0200772	1.11321	0.0228475	-0.20364	0.0481521	1.12838e-05
1.97_862.55	0.91349	0.0195786	1.12138	0.0235993	-0.201672	0.0474831	1.14151e-05
LPC P-18:0 or LPC O-18:1	1.09142	0.0226743	0.895154	0.0195862	0.195037	0.0446678	1.15616e-05
1.02_439.24	1.0939	0.0224353	0.892582	0.0198005	0.194748	0.0453796	1.21106e-05
2.15_381.37	1.09818	0.0238959	0.888186	0.0182941	0.19555	0.0453841	1.27123e-05
LPE 18:0	0.911894	0.0202808	1.12387	0.0224157	-0.197321	0.0455678	1.27981e-05
PI 36:1	0.916794	0.020785	1.11627	0.0216032	-0.193873	0.0452647	1.46448e-05
0.52_554.30	1.09449	0.0229218	0.891976	0.0193215	0.192077	0.0447416	1.48605e-05
TG 60:2	1.08193	0.0232483	0.905112	0.0190396	0.194188	0.0454669	1.49692e-05
0.71_467.24	1.09842	0.0234962	0.88794	0.0187171	0.192302	0.0447404	1.50423e-05
0.71_629.46	1.09355	0.023073	0.892946	0.0191745	0.191431	0.0446012	1.53983e-05
2.38_797.64	0.92258	0.0205766	1.10741	0.022062	-0.201595	0.0485706	1.6519e-05
2.05_1540.14	0.917078	0.0207169	1.11583	0.0217308	-0.196438	0.0469805	1.75777e-05
2.26_813.61	0.918583	0.0203689	1.11352	0.0223597	-0.198038	0.0479157	1.76517e-05
1.79_391.36	1.08764	0.0225587	0.899091	0.0197251	0.187833	0.044059	1.87151e-05
0.63_409.24	1.09948	0.0244875	0.886852	0.0176344	0.191408	0.0451983	1.89109e-05
1.54_560.47	1.08465	0.0234733	0.902236	0.0187869	0.189819	0.0447588	1.92825e-05
FA 24:1 (nervonic acid)	1.09582	0.0238473	0.890609	0.0183523	0.18	0.04	2.14e-05
0.19_131.07	1.08661	0.022288	0.900172	0.0199974	0.189101	0.0449952	2.02318e-05
SM d42:1	1.0831	0.0236405	0.903868	0.0186049	0.187797	0.0444697	2.13217e-05
0.21_203.08	1.08812	0.0230899	0.898596	0.0191838	0.187736	0.0445683	2.15599e-05
PC P-38:5 or PC O-38:6 Isomer B	0.91901	0.0208459	1.11286	0.0215339	-0.193149	0.0469626	2.28833e-05
0.71_385.24	1.0902	0.0231843	0.896426	0.0190762	0.187471	0.0446557	2.45753e-05
2.35_675.52	1.07904	0.0232268	0.908173	0.0190716	0.187243	0.0447107	2.47127e-05
2.95_817.71	1.0863	0.0234666	0.900499	0.0187899	0.185575	0.0443589	2.53588e-05
DG 34:2	1.07663	0.0224753	0.910755	0.0198771	0.18832	0.0450039	2.53614e-05
DG 36:4 Isomer A	1.08402	0.0235103	0.902902	0.0187478	0.185858	0.0444463	2.56703e-05
0.19_112.99	1.09535	0.0240777	0.891088	0.0180995	0.185941	0.0447946	2.83251e-05
2.25_1592.16	0.925301	0.0207987	1.10329	0.0217212	-0.190393	0.0466451	3.05259e-05
2.12_807.57	0.917999	0.0207831	1.11441	0.0216285	-0.200644	0.0514282	3.31057e-05
1.55_559.47	1.07462	0.0232605	0.912905	0.0190454	0.185862	0.045106	3.31774e-05
0.20_235.18	1.09241	0.022935	0.894125	0.0193203	0.184241	0.0450374	3.40846e-05
2.18_758.56	0.926311	0.0204814	1.10177	0.0222697	-0.184491	0.0453968	3.57964e-05
1.97_809.58	0.916854	0.0210271	1.11617	0.02116	-0.191394	0.047935	3.63026e-05
1.89_701.56	0.930557	0.0204154	1.09541	0.0224233	-0.1854	0.0458419	3.75603e-05
PC 38:4 Isomer B	0.923334	0.0216914	1.10627	0.0200383	-0.185015	0.0457564	3.93576e-05
DG 38:5	1.08034	0.0227607	0.906791	0.0195628	0.180483	0.0443885	4.25823e-05
2.08_1544.16	0.922776	0.0203859	1.10711	0.022385	-0.182392	0.0459699	5.39997e-05
2.89_700.60	0.935557	0.0204201	1.088	0.022462	-0.17828	0.0444314	5.4223e-05
2.15_629.55	0.919436	0.0209257	1.11221	0.0213976	-0.184128	0.046701	5.43286e-05
2.25_1494.14	0.925182	0.0207656	1.10347	0.0217766	-0.185114	0.0476691	5.76481e-05
0.68_368.32	1.08147	0.0242337	0.905594	0.0179167	0.178127	0.0449528	6.0044e-05
Cer 42:1;2O|Cer 18:1;2O/24:0	1.08295	0.0239074	0.904031	0.0183016	0.179257	0.0455867	6.17636e-05
2.83_369.35	1.08663	0.0234358	0.900157	0.0188224	0.177269	0.0445213	6.19919e-05
DG 36:2	1.08904	0.023279	0.897637	0.0189818	0.177837	0.0449321	6.66039e-05
PC P-38:2 or PC O-38:3	0.933773	0.0206308	1.09063	0.0221109	-0.183676	0.0475858	6.83385e-05
0.24_269.08	1.07755	0.0233981	0.909766	0.0188857	0.178193	0.0451131	6.86432e-05
Hex3Cer 34:1;2O	0.938878	0.0210564	1.08313	0.0214768	-0.181656	0.0471992	7.4759e-05
0.24_61.99	1.08987	0.0234668	0.896765	0.0187791	0.176874	0.045266	7.50798e-05
1.90_785.58	0.922638	0.0211274	1.10732	0.0210919	-0.179889	0.0463505	7.5877e-05
PC 40:4	0.921526	0.0204225	1.10901	0.0223083	-0.181325	0.0473606	7.65425e-05
1.20_333.28	1.08552	0.0229118	0.901315	0.0193805	0.177366	0.045435	7.66507e-05
2.04_811.59	0.92596	0.0213747	1.10229	0.0207039	-0.18225	0.0478335	7.77511e-05
1.24_333.28	1.09253	0.0234925	0.894003	0.018743	0.177383	0.0452664	7.88732e-05
TG 58:1	1.07272	0.0227252	0.914957	0.0196354	0.17458	0.0446273	8.24043e-05
3.20_692.66	1.06493	0.0222567	0.923437	0.0201685	0.180478	0.046214	8.49055e-05
1.99_1428.13	0.936081	0.0204663	1.08723	0.0223944	-0.175293	0.0449034	8.54307e-05
1.99_1406.13	0.932951	0.0214768	1.09185	0.020657	-0.181608	0.0485535	9.05222e-05
PC 36:3 Isomer A	0.924999	0.0207107	1.10375	0.0218679	-0.180306	0.0476815	9.16992e-05
3.00_849.66	1.08314	0.0233443	0.903829	0.0189318	0.172659	0.0444986	9.35597e-05
DG 34:1	1.07343	0.0213765	0.914195	0.0209777	0.17244	0.044425	9.70106e-05
LPC 22:5	1.08028	0.0221184	0.906857	0.0202099	0.175126	0.0452574	9.74151e-05
2.25_1542.15	0.934369	0.0215112	1.08975	0.020622	-0.176508	0.0466516	0.000102293
1.65_560.47	1.07395	0.0231358	0.913632	0.0191855	0.173386	0.0449235	0.000103058
2.36_838.63	0.923376	0.0212861	1.1062	0.0208142	-0.178348	0.0473962	0.000104856
TG 58:5	1.07325	0.0233943	0.914389	0.0188969	0.174069	0.0457221	0.000111048
2.83_451.45	1.08808	0.0238722	0.898635	0.0183381	0.171963	0.0449199	0.000111587
PC 36:4 Isomer A	0.927262	0.0208545	1.10034	0.021655	-0.174008	0.0458437	0.00011365
2.18_743.57	0.927107	0.02071	1.10057	0.0218986	-0.173876	0.0463648	0.000125798
1.30_595.49	1.07157	0.0230878	0.9162	0.0192447	0.169657	0.0445272	0.000127396
3.98_369.36	0.934239	0.0199536	1.08994	0.0231622	-0.168512	0.0445514	0.000137296
FA 20:3 (homo-gamma-linolenic acid)	1.08223	0.0239706	0.904793	0.0182285	0.169391	0.0447417	0.000140373
0.21_130.09	1.07657	0.0225334	0.910814	0.0198176	0.166843	0.044319	0.000149228
0.23_137.02	1.08408	0.0239818	0.902838	0.0182156	0.167383	0.0445065	0.000153002
SM d39:2	0.939319	0.0202291	1.08248	0.0227803	-0.167325	0.0446452	0.000157487
LPC O-16:0	1.07824	0.0220928	0.909034	0.0202502	0.16	0.04	0.0002
2.07_1518.14	0.926525	0.0209872	1.10144	0.0214129	-0.173017	0.0473526	0.000168318
2.54_653.49	1.07565	0.0240583	0.911802	0.0181188	0.166637	0.044739	0.000177925
DG 38:3	1.08406	0.023257	0.902851	0.0190233	0.166296	0.0446408	0.000178235
2.74_679.55	1.07758	0.0232274	0.909737	0.019075	0.164891	0.0444982	0.000190002
2.32_733.62	0.919352	0.0200626	1.11234	0.0228774	-0.165652	0.0447134	0.000193295
3.73_853.72	0.927971	0.0225884	1.09927	0.0183175	-0.173166	0.0490707	0.000200045
SM 43:1;2O|SM 26:0;2O/17:1	1.08427	0.0236519	0.902639	0.0185903	0.163529	0.0442142	0.000202373
PE 38:2	0.933851	0.0199923	1.09052	0.0231025	-0.167204	0.0458978	0.000205026
2.07_1538.12	0.928039	0.0212768	1.09917	0.0209244	-0.168307	0.0464534	0.000208146
1.97_784.58	0.920327	0.0208867	1.11084	0.0214842	-0.16969	0.0470307	0.000215675
0.71_341.21	1.08567	0.0232989	0.901157	0.0189728	0.163624	0.044491	0.000219652
1.25_255.23	1.08635	0.023397	0.900447	0.0188651	0.164106	0.0447687	0.000225927
SM d40:2 Isomer A	0.944099	0.0208182	1.07555	0.0219171	-0.163708	0.0449038	0.000229391
2.18_759.57	0.935375	0.0208454	1.08827	0.0217804	-0.163621	0.0449772	0.000230239
1.35_493.34	0.94314	0.0209305	1.07693	0.0217307	-0.16255	0.0444947	0.000234413
0.28_459.25	1.08465	0.0235222	0.902232	0.0187332	0.162568	0.0443853	0.000236067
1.88_353.34	1.08659	0.0237424	0.900198	0.0184856	0.163334	0.0448034	0.000238773
1.23_591.39	1.06152	0.022662	0.927201	0.0197454	0.162603	0.0445772	0.000249187
2.83_768.69	1.07723	0.0232102	0.910113	0.0190948	0.1618	0.0443726	0.000249395
0.55_383.22	1.07921	0.0227329	0.907996	0.0195973	0.16249	0.0445365	0.000249546
0.24_239.13	1.08345	0.0226747	0.903496	0.0196345	0.160898	0.0442016	0.000253152
2.03_785.59	0.925534	0.0219752	1.10294	0.0195312	-0.170709	0.0485194	0.000256444
0.87_387.25	1.08015	0.0237534	0.907	0.0184799	0.16225	0.0446704	0.000256747
SM d41:1	0.941474	0.0203711	1.07935	0.0225811	-0.162816	0.0452683	0.000264151
0.52_504.31	1.07953	0.0229125	0.907659	0.0194076	0.16061	0.0443701	0.000271085
2.27_812.62	0.929559	0.0205756	1.09689	0.0221532	-0.166243	0.0469535	0.000278095
SM 35:4;2O	0.940918	0.0194547	1.08016	0.0238882	-0.16415	0.0463167	0.000281018
SM d36:0	0.930893	0.0203322	1.0949	0.0225586	-0.159716	0.044356	0.000285581
TG 48:3	0.923059	0.0207281	1.10668	0.021809	-0.162198	0.0452677	0.000298403
1.73_559.47	1.07112	0.0233692	0.916691	0.0189282	0.160925	0.0447564	0.000298609
1.91_367.36	1.07617	0.0234054	0.911241	0.01888	0.160491	0.0446466	0.000298793
0.19_379.12	0.93602	0.0200218	1.08732	0.0230704	-0.160439	0.0454205	0.000339248
1.09_357.28	1.08137	0.0235451	0.905699	0.0187145	0.159566	0.0448936	0.000345482
4.05_906.83	1.07042	0.0210957	0.91745	0.0212685	0.156499	0.0446144	0.000363496
2.30_724.53	0.926929	0.0214203	1.10084	0.0206396	-0.160353	0.0455868	0.000366785
1.99_1429.13	0.943606	0.0204561	1.07626	0.0224673	-0.158883	0.044825	0.000367077
2.06_627.54	0.927576	0.0217086	1.09986	0.0201101	-0.159932	0.0459075	0.000393207
2.50_757.60	1.07705	0.0235027	0.910307	0.0187688	0.15661	0.0446055	0.000410432
PE P-36:2 or PE O-36:3	0.928686	0.0209673	1.0982	0.0214824	-0.159396	0.0456877	0.000411818
0.81_331.25	1.08178	0.0236546	0.905271	0.0185909	0.157461	0.044785	0.00041208
0.76_367.24	1.08002	0.0233188	0.907136	0.0189682	0.157605	0.0451509	0.000413664
3.12_726.66	1.07246	0.0234038	0.915236	0.0188871	0.156935	0.0447517	0.000421052
2.92_668.58	0.946732	0.0208254	1.07176	0.0219295	-0.15727	0.0451757	0.000436246
TG 60:4	1.06898	0.0233832	0.919008	0.0189141	0.156934	0.044957	0.000437649
0.23_220.15	1.08055	0.0230728	0.906572	0.0192331	0.155545	0.044519	0.000438457
PC P-40:5 or PC O-40:6	0.936157	0.0212617	1.08712	0.0210917	-0.156665	0.0451548	0.000441324
PC P-36:1 or PC O-36:2	0.945651	0.0208984	1.07332	0.0218063	-0.160369	0.047165	0.000459399
0.65_458.35	1.08307	0.0238134	0.9039	0.0184094	0.154393	0.0446573	0.000509255
2.36_788.61	0.930487	0.0200347	1.09551	0.0230173	-0.157634	0.0465146	0.000524627
0.20_189.06	1.06766	0.021834	0.920446	0.0205842	0.152302	0.0441601	0.000525877
2.07_1539.12	0.931308	0.0212848	1.09429	0.0209701	-0.157423	0.0465366	0.00054013
1.82_761.57	0.938877	0.0201964	1.08313	0.0228265	-0.155115	0.0455134	0.000545945
TG 49:2	0.9291	0.0202778	1.09758	0.022628	-0.154369	0.0452272	0.00055026
TG 47:2|TG 13:0_16:1_18:1	0.929676	0.0205547	1.09672	0.0221887	-0.153848	0.0449512	0.000551089
0.79_329.25	1.07658	0.0234366	0.910808	0.0188442	0.154304	0.0449274	0.000560733
3.74_823.75	0.92516	0.0208987	1.1035	0.0215454	-0.155432	0.0459526	0.000563332
SM d39:1	0.944205	0.0198808	1.0754	0.023304	-0.15168	0.0442456	0.000565923
0.28_415.21	1.0806	0.0234929	0.906515	0.0187741	0.152328	0.0444514	0.000593313
0.76_281.24	1.07001	0.023066	0.917895	0.0192728	0.153691	0.0450299	0.000597776
LPE 16:0	0.929235	0.0207565	1.09738	0.0218494	-0.154629	0.0453537	0.000610538
PC 40:5 Isomer B	0.930149	0.0208269	1.09601	0.0217434	-0.155099	0.0462848	0.000621368
2.08_705.60	0.942938	0.0211901	1.07723	0.0213087	-0.151926	0.0449733	0.000623114
2.04_1592.17	0.937093	0.020393	1.08574	0.0225164	-0.152647	0.0450439	0.000634083
PC 16:0/9:0 CHO	0.932894	0.0200838	1.09193	0.0229588	-0.151748	0.0447705	0.000638052
2.10_381.37	1.0774	0.0233645	0.90993	0.0189236	0.151639	0.0448333	0.000648749
1.96_830.56	0.928449	0.0216162	1.09856	0.0203063	-0.155296	0.0464283	0.000649957
0.20_195.13	1.07723	0.0226632	0.910112	0.0196798	0.150339	0.044348	0.000655355
3.00_850.66	1.0712	0.0236174	0.916604	0.0186403	0.149852	0.0442715	0.000664686
SM d36:1	0.942838	0.0213081	1.07737	0.021112	-0.149827	0.0443458	0.000670852
3.82_369.36	0.936444	0.021402	1.08669	0.0208529	-0.157166	0.0476021	0.000676812
2.03_1590.16	0.936664	0.0204566	1.08637	0.0224146	-0.151459	0.0450278	0.000682087
2.65_833.63	0.950091	0.0205389	1.06697	0.0223834	-0.149727	0.0443545	0.000690079
0.20_388.26	1.07549	0.0227958	0.91198	0.0195485	0.153082	0.0455768	0.000696245
TG 56:0	1.06472	0.0228107	0.923671	0.0195707	0.149087	0.0442901	0.000723742
TG 58:2	1.06114	0.0230419	0.927618	0.0193163	0.150173	0.0447136	0.000731159
2.23_736.58	0.935569	0.0216854	1.08798	0.0203299	-0.151962	0.0457076	0.000731194
SM d36:3	0.944579	0.0201892	1.07486	0.0228659	-0.147994	0.0440513	0.000745965
0.91_355.26	1.07606	0.0229348	0.911365	0.0193977	0.149156	0.0447307	0.000795389
FA 20:2 (eicosadienoic acid)	1.07245	0.0234073	0.915248	0.0188831	0.148774	0.0445621	0.000801103
2.25_811.60	0.9359	0.0208669	1.08749	0.0217514	-0.151814	0.0466469	0.000859943
2.53_651.52	1.0627	0.0223741	0.92589	0.0200547	0.148433	0.0448484	0.000887426
PC 32:0	0.936637	0.0218906	1.08641	0.0199733	-0.149573	0.0458436	0.00090368
TG 54:6 Isomer A	1.06545	0.0228141	0.922869	0.019565	0.146244	0.044371	0.000926807
Cer d43:1	0.948013	0.0203493	1.06993	0.0226493	-0.146907	0.0445872	0.000933007
0.73_369.24	1.07081	0.0231995	0.917019	0.0191214	0.146662	0.0447558	0.00093793
2.99_664.62	1.04875	0.0226052	0.941519	0.0198395	0.15125	0.0460458	0.00096545
0.76_337.19	1.07368	0.0226462	0.913925	0.0197149	0.145688	0.0443559	0.000982306
PC 36:4 Isomer C	0.934681	0.0210249	1.08929	0.0214729	-0.14929	0.0463294	0.000985986
2.67_577.52	1.06318	0.0214603	0.925369	0.020989	0.145945	0.0445738	0.000997297
1.90_864.58	0.935731	0.0219297	1.08774	0.0198796	-0.149345	0.046428	0.00100867
TG 54:5 Isomer A	1.06143	0.0227988	0.927293	0.0195928	0.14454	0.0441712	0.0010142
2.36_744.57	0.92701	0.0208547	1.10071	0.0216508	-0.150804	0.0466745	0.00101466
TG 62:1	1.06763	0.0223694	0.920486	0.020036	0.144629	0.0443229	0.00103578
PE 36:1	0.927053	0.0212848	1.10065	0.020891	-0.147548	0.0454435	0.00105326
FA 12:0 (lauric acid)	1.0711	0.0218118	0.916709	0.0205803	0.14371	0.0442695	0.00111016
2.73_653.54	1.06036	0.0222668	0.928483	0.0201806	0.144643	0.0445327	0.00111304
0.65_502.38	1.07475	0.0232264	0.912772	0.0190831	0.143383	0.044198	0.00112992
CE 16:1	0.941411	0.020953	1.07944	0.021676	-0.147059	0.0459351	0.00113301
1.12_568.40	1.0711	0.0224427	0.916706	0.0199411	0.14444	0.0445488	0.00113937
1.38_555.44	1.06263	0.0227827	0.925973	0.0196078	0.143448	0.0442925	0.00114175
0.18_136.89	1.0736	0.0233847	0.91401	0.0189073	0.143925	0.0445579	0.00115184
2.06_788.60	0.945691	0.0210151	1.07326	0.0216231	-0.142861	0.0441861	0.00116444
TG 40:1	1.06725	0.0228002	0.920897	0.0195747	0.142237	0.0440288	0.00118764
PC P-40:6 or PC O-40:7 Isomer B	0.943649	0.0205745	1.0762	0.0222888	-0.14251	0.0444639	0.00124294
2.56_423.42	1.07403	0.0233004	0.913543	0.0190019	0.143409	0.0447755	0.00125045
0.92_389.25	1.07598	0.0223845	0.911449	0.0199736	0.142402	0.044436	0.00125905
2.35_847.61	0.940262	0.0206399	1.08111	0.0221605	-0.144433	0.0455614	0.00127343
3.57_792.72	0.928598	0.0206474	1.09833	0.0220232	-0.14333	0.0448509	0.00130759
SM d42:3	0.94968	0.0205401	1.06755	0.0223794	-0.142206	0.044867	0.00136285
PC P-42:4 or PC O-42:5	0.954985	0.0212752	1.06005	0.0213082	-0.142929	0.0452184	0.00138143
0.20_89.03	1.06337	0.0224958	0.925151	0.0199207	0.142774	0.0448537	0.00139174
0.22_207.10	1.08051	0.0249665	0.906615	0.0169944	0.145724	0.04643	0.00143072
0.24_249.15	1.07325	0.0232613	0.914385	0.0190472	0.140849	0.0444947	0.00144298
1.29_367.24	1.07864	0.0231196	0.908604	0.0191894	0.140863	0.0445756	0.00150535
SM d32:1	0.950188	0.0205655	1.06683	0.0223449	-0.141301	0.0450347	0.00152244
0.91_413.29	1.07568	0.0232335	0.911776	0.019073	0.14053	0.0445458	0.00153004
0.70_556.32	1.06301	0.0228955	0.925555	0.0194801	0.139845	0.044387	0.00153761
3.00_851.66	1.0671	0.0233014	0.921066	0.0190102	0.139136	0.0442093	0.00157175
1.33_479.37	1.06948	0.0234697	0.918471	0.0188133	0.140024	0.044609	0.00158681
0.79_445.33	1.05692	0.0230457	0.932312	0.0193159	0.139047	0.0442909	0.00162122
3.83_862.78	0.94316	0.0218708	1.07691	0.0201442	-0.142911	0.046501	0.00163571
0.30_377.23	1.06651	0.0226976	0.921713	0.0196895	0.138569	0.0442453	0.00168689
TG 58:3	1.06202	0.0231392	0.926639	0.0192027	0.138431	0.0443639	0.00171216
0.23_221.15	1.07387	0.0228924	0.913719	0.0194516	0.138556	0.0444481	0.00172986
PC P-40:6 or PC O-40:7 Isomer A	0.935549	0.0202886	1.08801	0.022665	-0.139079	0.04472	0.00173543
3.90_928.82	1.06603	0.0236735	0.922238	0.0185702	0.138836	0.045001	0.00177914
2.83_703.57	1.06931	0.0235629	0.918652	0.0187042	0.138223	0.0444359	0.00179735
1.97_808.58	0.934915	0.0213245	1.08895	0.0209625	-0.140855	0.0458853	0.00180084
2.54_655.49	1.05952	0.0233529	0.92941	0.0189507	0.137906	0.0443966	0.00181331
LPC 20:2	1.06129	0.0222638	0.927452	0.0201794	0.139385	0.044953	0.00186149
2.39_822.64	0.952439	0.0212689	1.06364	0.0212921	-0.1381	0.0448742	0.00186528
2.16_867.59	0.946406	0.0209414	1.07223	0.0217463	-0.137745	0.0447802	0.00187307
0.32_381.22	1.06906	0.0228796	0.91892	0.0194817	0.137022	0.0442762	0.00190495
3.90_896.72	1.06484	0.0245851	0.923542	0.0174037	0.139699	0.0460754	0.0019417
2.19_836.61	0.934906	0.021045	1.08896	0.0214422	-0.13959	0.0458133	0.00195139
CE 18:1	0.956579	0.0203037	1.05781	0.0227429	-0.142129	0.0470003	0.0020066
CE 20:3	0.937414	0.0209012	1.08527	0.0217136	-0.138516	0.0455386	0.00202011
3.73_822.75	0.929006	0.0208738	1.09772	0.0216477	-0.137777	0.0450052	0.00202842
0.76_663.46	1.06324	0.0221629	0.925298	0.020276	0.135931	0.0444371	0.00206037
TG 50:1	1.05106	0.0217106	0.938895	0.020821	0.135105	0.0440763	0.00210569
0.23_213.15	1.06937	0.022854	0.918592	0.0195089	0.135793	0.0444087	0.00211899
PC 38:4 Isomer C	0.940804	0.0208877	1.08032	0.0217742	-0.139484	0.0463925	0.00212712
0.30_379.20	1.06612	0.0229866	0.922139	0.0193706	0.135002	0.0441234	0.00215515
FA 16:1 (palmitoleic acid)	0.944023	0.0198861	1.07566	0.0232961	-0.13	0.04	0.002
TG 54:4	1.05988	0.0230697	0.929013	0.0192855	0.134359	0.0440694	0.0021993
3.32_688.62	0.933272	0.0202868	1.09137	0.0226502	-0.135127	0.0443651	0.00223327
4.04_929.84	1.07116	0.0229176	0.916641	0.0194335	0.136338	0.0448771	0.00224482
1.19_573.45	1.05184	0.0226495	0.93801	0.0197832	0.135727	0.0447026	0.00231182
0.70_579.44	1.06386	0.0227416	0.924617	0.0196499	0.134761	0.0444721	0.00235519
TG 50:4	0.935793	0.0221921	1.08765	0.0193766	-0.139168	0.0472189	0.00238501
0.46_559.39	1.06352	0.0207333	0.924988	0.0216749	0.133118	0.0442831	0.0024159
3.73_549.49	0.930438	0.0205585	1.09558	0.0221912	-0.13579	0.0452308	0.00242632
CE 20:5	0.948637	0.0208679	1.06904	0.0218801	-0.135507	0.0452094	0.00244812
2.75_657.51	1.06837	0.0228756	0.919678	0.0194883	0.133237	0.0441312	0.00244938
2.12_1574.13	0.944314	0.0208495	1.07524	0.0218702	-0.138003	0.0465605	0.00247861
3.72_235.24	0.949274	0.0211913	1.06813	0.0213813	-0.13378	0.0444735	0.00247889
2.29_794.59	1.06761	0.0222443	0.920502	0.0201667	0.132635	0.0441786	0.00257727
PC P-34:2 or PC O-34:3	0.943049	0.0206555	1.07707	0.0221602	-0.135853	0.0460168	0.00261008
0.23_329.15	1.06914	0.0228046	0.918839	0.0195636	0.13284	0.0444318	0.00262303
3.14_717.57	1.06357	0.0224971	0.924934	0.0199185	0.133227	0.0443928	0.00263091
FA 18:2 (linoleic acid)	1.05673	0.0227929	0.932525	0.0196095	0.135106	0.0450967	0.00265046
0.20_264.20	1.07438	0.0241115	0.913165	0.0180517	0.135183	0.0456237	0.00266156
3.12_760.62	1.06442	0.0224582	0.923996	0.0199569	0.132836	0.0444103	0.00271876
0.22_126.03	1.06262	0.0242514	0.925983	0.0178335	0.136393	0.0468538	0.0027212
0.59_299.26	1.06951	0.0230481	0.918438	0.019294	0.132736	0.0445554	0.00278837
TG 47:1|TG 14:0_15:0_18:1	0.937612	0.0197305	1.08498	0.0235	-0.132027	0.0443574	0.00279081
0.65_489.28	1.06857	0.0223927	0.919463	0.0200066	0.131267	0.0441573	0.00287972
2.41_409.41	1.06932	0.0232817	0.918642	0.0190305	0.132285	0.0446926	0.00288776
1.41_281.25	1.0715	0.0236253	0.916281	0.018631	0.132652	0.0447195	0.00289235
3.12_283.26	1.06813	0.022796	0.919936	0.0195764	0.131667	0.0444105	0.00293138
2.26_1593.17	0.945597	0.0207077	1.07339	0.0221008	-0.134261	0.0459156	0.00305119
2.54_844.66	0.956016	0.0211531	1.0586	0.0215058	-0.130867	0.0444658	0.00307436
LPC 14:0	0.935712	0.0215768	1.08777	0.0205295	-0.134358	0.0460607	0.00308612
DG O-35:2|DG O-21:1_14:1	1.06451	0.0222211	0.923897	0.0202081	0.129654	0.0439847	0.00310834
1.81_735.52	0.94828	0.0212208	1.06955	0.0213233	-0.130784	0.0447317	0.00321444
Cer d34:1	1.07274	0.0238475	0.914932	0.0183684	0.130822	0.0446386	0.0032325
2.03_1586.11	0.941144	0.020724	1.07983	0.022037	-0.131003	0.0448297	0.00323741
2.25_1563.21	0.948827	0.0215061	1.06877	0.0208652	-0.134595	0.0474628	0.00325211
0.26_277.18	1.06326	0.0230699	0.925273	0.0192813	0.131231	0.0449133	0.00328366
1.48_437.36	1.05181	0.0221115	0.938049	0.020387	0.129346	0.0442227	0.00333011
TG 62:2	1.05816	0.023059	0.93093	0.0192994	0.130922	0.0450302	0.00336271
2.09_796.58	0.950269	0.0205353	1.06672	0.0223896	-0.13139	0.0458001	0.00338376
0.42_347.26	1.06361	0.0230389	0.924892	0.0193162	0.128696	0.044078	0.00342279
SM 34:1;3O	0.954756	0.0215946	1.06037	0.0207978	-0.130941	0.0453374	0.00342315
3.08_686.61	0.941153	0.0197558	1.07981	0.0234727	-0.128448	0.0440398	0.00344441
0.76_361.24	1.0581	0.0223435	0.930995	0.0201077	0.129643	0.0445092	0.00345396
2.92_670.57	0.958082	0.0210728	1.05571	0.0216437	-0.130263	0.0448382	0.00346784
0.18_204.10	0.94468	0.0169223	1.07471	0.0268623	-0.128936	0.0449063	0.00350057
3.90_601.52	1.04856	0.0229282	0.941726	0.0194576	0.128597	0.0442391	0.00350171
1.16_242.18	1.06764	0.0217316	0.920473	0.0206861	0.128768	0.0445712	0.00353692
2.70_527.45	1.05977	0.022665	0.929136	0.0197471	0.12849	0.0444297	0.00357798
3.93_927.82	1.05642	0.0219231	0.932872	0.020566	0.127302	0.0438951	0.00362613
DG 34:0	1.06869	0.0224211	0.919328	0.0199762	0.128067	0.0443274	0.00369305
TG 56:4	1.06182	0.0228589	0.926867	0.0195241	0.128001	0.0443153	0.00371387
1.13_430.37	1.06455	0.0224602	0.923859	0.0199542	0.12674	0.0439211	0.00380452
1.97_789.56	0.955051	0.021163	1.05996	0.0214822	-0.129136	0.0453624	0.00384407
2.37_595.54	1.06897	0.0232302	0.919024	0.0190897	0.127728	0.0444094	0.00385613
0.81_566.38	1.06498	0.022962	0.923382	0.0194009	0.128608	0.0446616	0.00387189
2.54_786.66	0.94978	0.0203526	1.06741	0.0226523	-0.127051	0.0444127	0.00396899
3.61_850.70	0.938177	0.0216078	1.08415	0.0205201	-0.129256	0.0457779	0.00403226
3.81_673.59	0.945921	0.0220728	1.07293	0.0198345	-0.131409	0.0474219	0.00428145
0.18_416.16	1.07335	0.0253499	0.914273	0.0164166	0.129836	0.0460391	0.00430053
0.76_377.21	1.05805	0.022959	0.931054	0.019416	0.125412	0.044292	0.00437883
0.23_322.12	1.0531	0.0235488	0.936589	0.0186993	0.128632	0.0457935	0.00438016
0.20_302.24	1.05932	0.0226197	0.929638	0.019799	0.124989	0.0440721	0.00440559
2.30_809.60	0.949232	0.0215203	1.06819	0.0208472	-0.130061	0.0474447	0.00448888
PC P-34:1 or PC O-34:2 Isomer A	0.958088	0.020928	1.05571	0.0218586	-0.124851	0.0444483	0.00469257
0.37_646.03	1.06913	0.0250932	0.91885	0.0167391	0.131171	0.047742	0.00472387
TG 50:3 Isomer A	0.933107	0.0209323	1.09162	0.0216067	-0.126147	0.0451796	0.00484984
SM d34:0	0.960945	0.0211131	1.05173	0.0216041	-0.123704	0.0443102	0.00501948
0.29_832.51	1.05925	0.0211032	0.929714	0.0213704	0.122089	0.0435889	0.00503881
0.53_521.38	1.06276	0.0231704	0.925832	0.0191659	0.123699	0.0442968	0.00505652
0.20_116.07	1.05341	0.0220117	0.936246	0.0204877	0.122182	0.0437821	0.00516231
TG 48:2	0.936731	0.0208686	1.08627	0.0217588	-0.123919	0.0446586	0.00526594
3.75_573.49	0.933848	0.0210443	1.09052	0.0214283	-0.125443	0.04554	0.00526788
TG 62:4	1.05832	0.022655	0.930743	0.0197624	0.123441	0.0445854	0.00533956
1.63_325.31	1.0692	0.0229962	0.918777	0.0193525	0.123573	0.0446393	0.0054356
1.98_783.58	0.946125	0.0221573	1.07263	0.0196847	-0.125285	0.0459049	0.00543687
0.64_533.30	1.05808	0.0225075	0.931016	0.0199276	0.123137	0.0444889	0.00548795
4.16_931.85	1.05923	0.0231881	0.929734	0.019147	0.122648	0.0443941	0.00552634
0.58_187.10	1.06191	0.0227923	0.926768	0.0195988	0.122455	0.0444963	0.0056938
2.31_820.60	0.958587	0.0207124	1.05501	0.0221744	-0.122236	0.0449815	0.00600056
0.20_344.23	1.0633	0.0231785	0.925235	0.0191559	0.122476	0.0449258	0.00609967
3.14_506.38	1.0602	0.0226687	0.928657	0.0197418	0.120801	0.0444019	0.00639861
1.23_281.25	1.06564	0.0230468	0.92266	0.0193037	0.121379	0.0446779	0.00640059
0.23_228.20	1.0569	0.0218682	0.932326	0.0206207	0.119828	0.0440853	0.00641473
PC 34:2	0.95145	0.020703	1.06504	0.0221494	-0.123071	0.04609	0.00644359
1.11_255.23	1.06485	0.0229954	0.923524	0.0193634	0.120306	0.0445946	0.00679805
2.48_782.62	0.946505	0.0238696	1.07209	0.0161167	-0.125723	0.0487063	0.00723709
0.74_605.45	1.05873	0.0227602	0.930289	0.0196427	0.117781	0.044107	0.00736411
0.23_236.11	1.06459	0.0231789	0.923815	0.0191542	0.11922	0.0448314	0.00736835
1.99_184.07	0.96336	0.0216897	1.0484	0.0207462	-0.118475	0.0445883	0.00741398
SM d44:2	1.06182	0.0234682	0.926867	0.0188136	0.117834	0.0441896	0.00745068
2.73_369.35	1.0561	0.0227661	0.93323	0.0196414	0.117805	0.0441062	0.00749843
2.23_769.59	0.950799	0.0205019	1.06596	0.0224411	-0.118559	0.0447378	0.00751328
0.21_242.10	1.05058	0.0216762	0.939443	0.0208601	0.117036	0.0439086	0.00751369
0.76_581.45	1.05182	0.0223173	0.938041	0.0201599	0.119434	0.0450586	0.00782131
0.23_277.14	1.069	0.024009	0.918989	0.0181654	0.119332	0.0452802	0.00790516
2.41_846.57	0.945961	0.020026	1.07287	0.0231042	-0.118406	0.0450888	0.00796114
3.72_796.73	0.937068	0.0206544	1.08578	0.0221075	-0.117447	0.0445432	0.00812109
3.78_923.79	1.04043	0.0228137	0.951052	0.019593	0.116676	0.0442906	0.00813202
1.52_369.24	1.06452	0.0224536	0.923885	0.0199613	0.116956	0.0443725	0.00814908
1.01_317.22	0.959663	0.0216033	1.05351	0.0208419	-0.117479	0.0448301	0.00827541
3.13_759.62	1.05549	0.0222902	0.933912	0.0201763	0.117292	0.0444854	0.00827858
TG 46:3 Isomer A	0.942612	0.0210659	1.0777	0.0215073	-0.117424	0.0446663	0.00828122
TG 62:3	1.05299	0.0231116	0.936722	0.0192379	0.116924	0.0446238	0.00845182
3.77_820.75	0.940296	0.0197851	1.08106	0.0234295	-0.116133	0.0443776	0.00852118
TG 56:2	1.05157	0.0229285	0.938315	0.0194569	0.115742	0.0442212	0.00860481
0.19_103.04	1.05865	0.0234703	0.930382	0.0188078	0.116567	0.0447932	0.00874044
2.89_836.64	0.963398	0.0206707	1.04834	0.0222519	-0.114837	0.0441309	0.00906325
FA 17:0 (margaric acid)	1.06379	0.0229675	0.924698	0.0193971	0.116068	0.0446361	0.00912315
3.39_759.62	1.06165	0.0230372	0.927058	0.0193211	0.114956	0.0443522	0.00930469
1.29_409.37	1.05034	0.0226819	0.939713	0.019748	0.114945	0.0444252	0.00951376
TG 64:3	1.05115	0.0228448	0.938796	0.0195562	0.114453	0.0445337	0.00973328
2.02_541.43	1.05751	0.0234997	0.93165	0.0187701	0.114181	0.0444967	0.00986231
3.95_876.84	1.04662	0.0219499	0.943937	0.0205864	0.11301	0.0438573	0.00993746
1.79_735.56	0.959453	0.0209462	1.0538	0.0218404	-0.113796	0.0442821	0.0099451
TG 52:4	1.04253	0.0224346	0.94863	0.0200482	0.113562	0.0441477	0.00997976
0.30_230.25	1.05657	0.022558	0.932701	0.0198761	0.112946	0.0439602	0.00998902
3.28_895.74	1.04693	0.0216006	0.943592	0.0209617	0.113919	0.044361	0.0100889
2.49_582.59	1.06564	0.0229934	0.92266	0.019364	0.113459	0.0442686	0.0101552
TG 52:3	1.04054	0.0229998	0.950927	0.0193617	0.113198	0.0444454	0.0104249
TG 51:2	0.952325	0.0201603	1.0638	0.0229321	-0.112764	0.0443251	0.0105135
SM d43:1	1.05976	0.0231174	0.929146	0.0192299	0.111844	0.0440688	0.0108208
PC 40:7 Isomer B	0.953777	0.0211182	1.06175	0.0215399	-0.112761	0.0447269	0.0109704
TG 56:1	1.04721	0.0224234	0.943273	0.0200526	0.112311	0.0443145	0.0109809
4.00_927.83	1.04489	0.0222722	0.945915	0.0202315	0.110582	0.0437325	0.0110382
Cer d42:1	1.05587	0.023197	0.933484	0.0191363	0.111882	0.0444066	0.0110475
2.62_623.57	1.06091	0.0231923	0.927876	0.0191415	0.112224	0.0444171	0.011158
1.53_419.31	1.0569	0.0226199	0.932332	0.0198056	0.113219	0.0448362	0.0111792
1.92_748.57	0.964078	0.0209579	1.04741	0.0218489	-0.113394	0.0450806	0.0111994
3.08_684.61	0.952033	0.0196235	1.06421	0.0236569	-0.111829	0.044397	0.0113007
1.25_369.30	1.05538	0.0226872	0.934028	0.019733	0.111023	0.0440212	0.0114506
3.15_664.63	0.945178	0.0203449	1.074	0.0226417	-0.112865	0.0448806	0.0116248
PC 28:0	0.956795	0.0202958	1.05751	0.0227543	-0.110847	0.0440917	0.0116391
PC 36:4 Isomer B	0.953592	0.0213859	1.06201	0.0211192	-0.111972	0.0451985	0.0120067
2.87_651.60	1.06058	0.023381	0.928233	0.0189176	0.111135	0.0444744	0.0120774
TG 58:4	1.04846	0.0230621	0.941845	0.0192952	0.11124	0.0445208	0.0121165
3.99_953.84	1.05013	0.0222102	0.939953	0.020285	0.110306	0.0445344	0.0121814
1.02_339.21	1.05971	0.0227969	0.929203	0.019599	0.11116	0.0444762	0.0121897
0.19_61.99	1.06038	0.0232193	0.928461	0.0191099	0.1111	0.0444666	0.0121954
3.88_549.49	0.942092	0.0199586	1.07845	0.0231881	-0.110514	0.044523	0.0125352
2.41_872.64	0.944149	0.0202711	1.07548	0.0227447	-0.111275	0.0450781	0.0126691
0.20_161.05	1.0521	0.0221401	0.937718	0.0203546	0.111435	0.044933	0.012741
0.27_286.14	1.02595	0.0224632	0.968088	0.0200138	0.111162	0.0446739	0.0127669
3.82_674.59	0.95366	0.0217444	1.06192	0.0205373	-0.112057	0.0457399	0.0128076
2.16_774.58	0.964752	0.0213177	1.04648	0.0213273	-0.110022	0.0445743	0.012962
0.31_197.15	0.952323	0.0198768	1.0638	0.02332	-0.109775	0.0443777	0.0130559
4.02_577.53	1.03719	0.0211233	0.954822	0.0215279	0.108068	0.0437294	0.013267
0.25_313.24	1.05888	0.0227404	0.93013	0.0196647	0.109144	0.0443018	0.013361
LPC 16:1	0.94764	0.0214724	1.07046	0.0209048	-0.110549	0.0450532	0.0134026
TG 50:6	0.952176	0.0213411	1.06401	0.0211748	-0.110365	0.0453393	0.0134803
3.33_722.67	1.05513	0.022768	0.934308	0.0196409	0.10878	0.0441646	0.013527
3.91_907.77	1.05127	0.0219407	0.938659	0.0205748	0.108418	0.044253	0.0136172
1.95_816.53	0.957342	0.021244	1.05675	0.0213783	-0.108917	0.0444909	0.0138435
PC 42:5	0.958275	0.0215844	1.05545	0.0208562	-0.109868	0.0453163	0.0139984
2.14_759.57	0.958211	0.0213338	1.05553	0.0212482	-0.108837	0.0446578	0.01412
1.14_593.48	1.0402	0.0227592	0.951328	0.0196598	0.108503	0.0444221	0.0143536
FA 14:0 (myristic acid)	1.05512	0.0226319	0.934327	0.0197964	0.108823	0.044608	0.0143636
GlcCer d42:1	1.06239	0.0230932	0.926236	0.0192556	0.107659	0.0440986	0.0144382
0.21_171.03	1.04937	0.0220983	0.940815	0.0204117	0.106813	0.0437816	0.014512
PE P-34:1 or PE O-34:2	0.953567	0.0215583	1.06205	0.0208419	-0.108269	0.0446258	0.0146351
2.12_742.54	0.958378	0.0206377	1.0553	0.0222802	-0.108479	0.0449443	0.014877
0.20_396.16	1.04962	0.0214471	0.940524	0.0211052	0.108761	0.0457054	0.0157757
0.96_303.23	1.05667	0.0227571	0.932586	0.0196506	0.105922	0.0441062	0.0159147
0.76_443.24	1.04889	0.0233897	0.941353	0.018889	0.105625	0.0441317	0.0161925
0.21_323.04	0.955349	0.0202967	1.05954	0.0227497	-0.105166	0.0438972	0.0162804
0.19_240.98	1.05163	0.0229323	0.938249	0.0194523	0.106418	0.0448184	0.016384
TG 48:0	1.04061	0.0215032	0.950846	0.0211021	0.1054	0.0439976	0.0163856
0.32_345.24	1.05212	0.0226021	0.937703	0.0198371	0.105904	0.044173	0.016392
TG 56:3	1.04903	0.0227775	0.941194	0.0196372	0.105583	0.0442286	0.0165188
FA 22:2 (docosadienoic acid)	1.05756	0.0233033	0.931591	0.0190093	0.106295	0.0444411	0.0165203
0.25_311.22	1.05253	0.02333	0.937237	0.0189712	0.106013	0.0443626	0.0165392
0.21_212.09	1.04677	0.0220353	0.94377	0.0204916	0.104782	0.0438574	0.0166996
SM d42:0	1.05061	0.023106	0.939399	0.0192434	0.104984	0.0440237	0.0168088
0.21_294.09	1.05032	0.0219254	0.939728	0.020596	0.104314	0.0438699	0.0172279
0.20_114.06	1.04491	0.0221703	0.945894	0.0203472	0.104076	0.043748	0.0172415
DG 32:0	1.04963	0.0218828	0.940513	0.0206454	0.103707	0.0437442	0.0173607
0.30_656.41	1.05101	0.0209558	0.938946	0.0215888	0.103788	0.0437064	0.0174336
0.31_341.21	1.04944	0.0224586	0.940736	0.0200073	0.10491	0.0441901	0.0174507
0.23_293.18	1.05962	0.0225158	0.929302	0.0199132	0.104673	0.0443194	0.0177534
3.74_547.47	0.942997	0.0214748	1.07714	0.0208332	-0.106138	0.0452137	0.0178433
3.96_926.85	1.05372	0.0218626	0.935894	0.0206452	0.103559	0.0440225	0.0179001
2.63_599.53	1.05879	0.0230288	0.93023	0.0193341	0.104419	0.0442941	0.0180305
1.39_311.30	1.06241	0.0225464	0.926212	0.0198695	0.105474	0.0447293	0.0180593
3.78_899.79	1.04119	0.0225121	0.950182	0.0199581	0.103389	0.0440568	0.0187338
0.19_273.08	1.05878	0.0234562	0.930242	0.0188252	0.103942	0.044305	0.0188041
DG O-39:2|DG O-23:1_16:1	1.05465	0.0218434	0.934845	0.02066	0.102797	0.0440497	0.0193315
PC P-42:5 or PC O-42:6 Isomer B	0.963305	0.0210059	1.04847	0.0217756	-0.103043	0.0443074	0.0195455
TG 46:1	0.944048	0.0207583	1.07562	0.0220098	-0.103207	0.0445651	0.0201957
3.76_599.51	1.03394	0.0222886	0.958621	0.0202313	0.102613	0.0442344	0.0202222
2.12_818.58	0.957506	0.0209766	1.05652	0.021783	-0.103534	0.0454289	0.0206631
2.17_844.60	0.954707	0.0206175	1.06044	0.0222928	-0.103387	0.0452965	0.0207885
1.70_561.49	1.05107	0.0220388	0.938883	0.0204696	0.10212	0.0442671	0.0208265
2.29_721.51	1.05522	0.0228005	0.934216	0.0196033	0.10185	0.0443131	0.0209188
3.90_879.75	1.04341	0.0243983	0.947619	0.0174875	0.102886	0.0453978	0.0209595
0.22_121.03	1.0585	0.0225215	0.930545	0.0199107	0.10191	0.0444204	0.0212931
PE P-38:5 or PE O-38:6	0.95175	0.0218628	1.06461	0.0203089	-0.101922	0.0445784	0.0215095
3.21_696.65	0.951142	0.0202541	1.06548	0.0227975	-0.10101	0.0441551	0.0217778
3.09_479.48	1.05266	0.0227179	0.937089	0.0197027	0.10119	0.0441907	0.0217791
0.29_920.56	1.04959	0.0215605	0.940562	0.0209876	0.0999588	0.0436106	0.0219148
PE P-34:2 or PE O-34:3	0.949703	0.0216028	1.06752	0.0207168	-0.102222	0.0448621	0.0219618
0.21_164.07	1.05036	0.0224758	0.939684	0.0199854	0.100454	0.044093	0.0223606
1.34_435.35	1.04096	0.0220212	0.950441	0.0205283	0.100251	0.0440039	0.0223636
0.21_60.02	1.05346	0.0226887	0.93619	0.0197351	0.100119	0.0439909	0.0225706
PC P-36:1 or PC O-36:2 B	0.979285	0.0218959	1.02686	0.0205802	-0.101852	0.0448759	0.0227299
0.32_307.20	1.05213	0.0207976	0.93769	0.0217321	0.0999612	0.0441239	0.022949
1.30_397.33	1.04455	0.0221296	0.946312	0.0203944	0.100243	0.0441815	0.0230153
0.49_716.44	1.0458	0.02064	0.944876	0.0219458	0.0992893	0.0438471	0.0233996
1.36_509.33	0.965855	0.0214219	1.04497	0.02118	-0.0996421	0.0441823	0.0235169
1.61_439.38	1.04418	0.0220544	0.946733	0.0204801	0.099272	0.0439672	0.0235599
1.11_540.45	1.05064	0.022578	0.939376	0.0198677	0.0996019	0.0441066	0.0235996
0.31_277.22	1.04619	0.0223263	0.944432	0.0201663	0.0987496	0.0437294	0.0238357
2.33_796.62	0.961714	0.0214847	1.05067	0.0210484	-0.0993265	0.0442423	0.0240956
Cer d34:0	1.05421	0.0234282	0.935345	0.0188526	0.0994019	0.0442679	0.0242922
2.19_868.60	0.959373	0.0212381	1.05392	0.0214047	-0.0987503	0.0441119	0.024548
0.72_538.35	1.048	0.0224158	0.942372	0.0200596	0.0992285	0.04426	0.0245608
0.19_229.06	1.02688	0.0216782	0.96698	0.0209646	0.099643	0.0444222	0.0246451
0.32_327.18	1.05096	0.0224172	0.939003	0.0200503	0.097977	0.0439027	0.0254101
SM d40:0	0.952677	0.0202852	1.0633	0.0227584	-0.0984796	0.0442163	0.025528
PC P-40:3 or PC O-40:4	0.971925	0.0222369	1.03671	0.0199789	-0.0990351	0.0447213	0.0255932
1.45_948.73	1.05213	0.0222194	0.937685	0.0202673	0.097966	0.0440816	0.0257797
CAR 8:1	0.946327	0.0203632	1.07235	0.0226208	-0.0986375	0.044517	0.0261847
Cer d36:1	1.05262	0.0227842	0.937136	0.0196258	0.0979902	0.0442221	0.0262009
0.20_157.09	1.05558	0.0222947	0.933812	0.0201711	0.0975066	0.0441236	0.0268419
0.40_474.29	1.05941	0.0228902	0.929532	0.0194933	0.0978058	0.0444096	0.0272327
0.60_546.37	1.0457	0.0217977	0.944993	0.0207569	0.0957869	0.0434982	0.0273464
TG 45:1|TG 15:0_16:0_14:1	0.953754	0.0207752	1.06178	0.022057	-0.0971824	0.0442629	0.0276298
4.01_928.83	1.05084	0.0230288	0.93914	0.0193369	0.0967522	0.0440137	0.0277122
1.31_281.25	1.0565	0.0228597	0.932779	0.019533	0.0976904	0.0445801	0.0279715
GM3 34:1;2O	1.056	0.02307	0.933341	0.0192876	0.0968964	0.0444113	0.0280686
PC P-42:5 or PC O-42:6 Isomer A	0.963588	0.0205435	1.04808	0.0224284	-0.0970293	0.0444027	0.0281806
2.48_808.65	0.962548	0.0207657	1.04952	0.0221156	-0.0968618	0.0444978	0.0282751
TG 44:1	0.947629	0.0209493	1.07048	0.0217454	-0.0970031	0.0444668	0.0286374
1.32_568.43	0.951288	0.0220085	1.06527	0.02005	-0.0993367	0.0460433	0.0288007
0.22_321.00	0.957923	0.0211736	1.05594	0.0214906	-0.0964426	0.0444033	0.0288882
0.30_343.23	1.04376	0.022569	0.947216	0.0198884	0.0962811	0.0441453	0.0290922
0.86_530.35	1.05494	0.0226743	0.934525	0.0197486	0.0964796	0.0443683	0.0291863
3.90_904.81	1.04965	0.0236417	0.940498	0.0185692	0.0969093	0.0450664	0.029243
2.36_651.47	1.04156	0.0229722	0.949745	0.0193979	0.0957341	0.0439926	0.0293523
2.19_770.60	0.959854	0.0221231	1.05325	0.0199953	-0.0965588	0.0447416	0.0294331
3.90_551.51	1.02364	0.0209543	0.970847	0.0217951	0.0967856	0.0445358	0.0294966
TG 60:5	1.04148	0.0234718	0.949847	0.0187572	0.0958375	0.0441621	0.0295054
3.09_295.23	1.04495	0.0224101	0.945855	0.0200726	0.0960808	0.044183	0.0295646
1.02_613.52	1.04713	0.0233449	0.943362	0.0189411	0.0958703	0.0441666	0.0296257
0.75_568.36	0.963188	0.0210018	1.04863	0.0217809	-0.0966338	0.0446197	0.029931
0.19_157.05	1.04923	0.0221713	0.940965	0.0203314	0.094955	0.043916	0.0303191
2.37_571.50	1.05362	0.0227927	0.936012	0.0196146	0.0949735	0.0440681	0.030802
2.56_652.67	1.05705	0.0232205	0.932159	0.0191084	0.0954403	0.0443644	0.0310001
SM 49:8;3O	0.955527	0.0203572	1.05929	0.0226658	-0.0953838	0.0445747	0.0314619
0.64_590.43	1.05331	0.0227252	0.936352	0.0196932	0.0945385	0.0439973	0.0315616
FA 20:1 (eicosenoic acid)	1.05246	0.0229934	0.937313	0.0193794	0.0959326	0.0446957	0.031577
3.99_952.84	1.04147	0.0223855	0.949851	0.0201073	0.0936296	0.0436063	0.0315853
0.31_235.17	0.960678	0.0203189	1.0521	0.0227295	-0.0945669	0.0442599	0.0316027
PC 35:5;O|PC 20:4_15:1;O	1.04639	0.0222321	0.944205	0.0202728	0.0944148	0.0440219	0.0316729
FA 20:5 (eicosapentaenoic acid)	1.04435	0.0221131	0.946538	0.0204135	0.0953051	0.0444184	0.0317725
2.53_871.68	0.966259	0.0209745	1.04442	0.0218356	-0.0940678	0.0440467	0.0322249
0.20_239.15	1.05378	0.0225322	0.935826	0.0199127	0.0944202	0.0443223	0.0325424
TG 51:1	0.953921	0.0195465	1.06155	0.023754	-0.0940203	0.0440963	0.0326038
3.90_876.80	1.03288	0.0222933	0.959868	0.0202264	0.0941096	0.0444343	0.032757
4.05_930.85	1.04288	0.0230836	0.94823	0.0192608	0.093537	0.0438727	0.0327604
0.29_513.32	1.05146	0.021651	0.938446	0.0208812	0.0938538	0.0440955	0.0331136
TG 48:4 Isomer B	0.950549	0.0211183	1.06632	0.0215095	-0.0940858	0.0444166	0.0333894
PC O-44:5	0.970524	0.0228416	1.03861	0.0189446	-0.0953127	0.0454759	0.0336058
DG 36:5	1.03981	0.0222702	0.951778	0.0202451	0.0924938	0.0440122	0.0351612
0.20_171.10	1.04982	0.0223003	0.940303	0.0201854	0.0921842	0.0439246	0.0354732
PE P-34:2|PE P-16:0_18:2	0.949512	0.0216845	1.06779	0.0205767	-0.0950239	0.045551	0.0356398
1.91_720.58	0.97036	0.0216798	1.03883	0.0208293	-0.0934529	0.0448569	0.0357933
1.25_689.49	1.05221	0.0218231	0.937591	0.0206954	0.0924396	0.0440899	0.0358635
1.95_168.84	1.05529	0.0224952	0.934134	0.0199501	0.0923859	0.0441593	0.0360829
2.52_793.60	1.05086	0.0225321	0.939119	0.01992	0.0918533	0.0440106	0.0365224
FA 13:0 (tridecylic acid)	1.04679	0.0233192	0.943745	0.0189727	0.0922484	0.0442949	0.0365857
TG 46:2	0.952268	0.0209397	1.06388	0.0218	-0.0924506	0.0444575	0.0372659
2.36_846.61	0.960402	0.0212433	1.05249	0.0214051	-0.0922126	0.0445653	0.0373043
0.23_286.20	1.04899	0.02164	0.941246	0.0209078	0.0910637	0.0438938	0.0376346
CAR 12:0	1.03085	0.0228106	0.962267	0.0195806	0.0927654	0.0446728	0.0376902
0.30_214.26	0.964967	0.0218286	1.04619	0.0205452	-0.0914711	0.0442786	0.0379326
0.32_303.23	1.04263	0.0222595	0.948512	0.0202516	0.0907016	0.0437909	0.0380673
TG 50:5	0.953531	0.0214011	1.0621	0.0210944	-0.0917992	0.0444145	0.0381354
0.23_283.11	1.05026	0.0221451	0.939804	0.0203565	0.09113	0.0441283	0.0384851
0.79_411.25	1.05264	0.0230348	0.937116	0.0193299	0.0911704	0.0441136	0.0385918
3.98_894.83	1.04405	0.0214244	0.946879	0.0211657	0.0898579	0.0435365	0.0387639
PE P-40:7 or PE O-40:8	0.957524	0.0207745	1.05649	0.0220798	-0.0910692	0.0441933	0.0388483
0.22_278.25	0.966603	0.0209121	1.04394	0.0219253	-0.0913694	0.0443314	0.0389286
1.56_607.42	1.0457	0.0227808	0.944996	0.0196348	0.0905226	0.0439547	0.0390353
1.43_549.42	1.0528	0.0221784	0.936937	0.0203097	0.0909784	0.0441411	0.0391073
3.96_889.80	0.96762	0.0211669	1.04256	0.021567	-0.0904243	0.0440263	0.0394038
3.10_685.56	1.04287	0.0222713	0.948238	0.0202374	0.090838	0.0441729	0.0396715
1.95_172.83	1.0561	0.0228394	0.933229	0.0195571	0.0907766	0.0442072	0.0397038
0.19_217.11	1.04882	0.0223053	0.941431	0.0201828	0.0901939	0.0440439	0.0402128
4.03_223.03	1.04886	0.0226106	0.941391	0.0198331	0.09056	0.0443904	0.0403043
FA 22:1 (erucic acid)	1.04865	0.0228388	0.941626	0.0195646	0.0913783	0.0446598	0.0403657
Cer d44:1	1.04989	0.0225049	0.940223	0.0199532	0.0898482	0.0440266	0.0408728
0.64_634.45	1.04992	0.0223917	0.940192	0.0200821	0.0897339	0.0439733	0.0411996
LPC 15:0	0.954122	0.021361	1.06126	0.0211645	-0.0918381	0.0452992	0.0413881
TG 46:4 Isomer B	0.960294	0.022252	1.05264	0.0197834	-0.0900538	0.0445435	0.0415129
3.84_951.82	1.04068	0.0223779	0.950771	0.0201175	0.0885888	0.0437134	0.0423325
PC O-40:6	0.961931	0.0211353	1.05037	0.0215779	-0.0895376	0.0443481	0.0424184
4.08_866.81	0.956741	0.0199674	1.05759	0.0231995	-0.0892825	0.0441475	0.042494
1.95_170.83	1.05742	0.023266	0.931747	0.0190541	0.0894748	0.0442421	0.0428324
PC P-36:4 or PC O-36:5	1.04557	0.0230732	0.945143	0.0192783	0.0891179	0.0443258	0.0432867
0.56_381.23	1.05032	0.0217815	0.939727	0.0207501	0.0890423	0.044208	0.0433162
0.55_515.31	1.05168	0.0223657	0.938195	0.0201063	0.0888084	0.0441206	0.0437603
3.80_852.72	0.950764	0.0217333	1.06601	0.0205133	-0.0909979	0.0459372	0.0437763
PC 37:4	0.970568	0.0215385	1.03855	0.0210426	-0.0889225	0.0443592	0.0437903
2.30_574.48	1.05075	0.0234728	0.939241	0.018789	0.0884799	0.0442373	0.044893
3.06_847.66	1.05133	0.0230669	0.938587	0.0192912	0.0879894	0.0440053	0.0452519
3.64_845.74	0.95417	0.0212781	1.0612	0.0212955	-0.0885043	0.0443756	0.0454023
1.99_703.58	0.978684	0.022203	1.02766	0.0201106	-0.0885709	0.0444403	0.0454088
0.73_952.58	1.03752	0.0213114	0.954436	0.0213261	0.0871276	0.0435916	0.0457497
3.76_900.79	1.03413	0.0221108	0.958398	0.0204423	0.0876643	0.0440586	0.0461785
PC P-32:1 or PC O-32:2	0.96968	0.0205012	1.03975	0.0224943	-0.0876706	0.0441617	0.0462423
SM 34:2;2O	0.964611	0.0212653	1.04668	0.0214041	-0.0875416	0.0439907	0.0462927
3.10_750.67	1.04043	0.0220192	0.951059	0.0205324	0.087894	0.0441348	0.0464982
LPC 20:0	1.04206	0.0220923	0.949176	0.0204443	0.0888148	0.0447123	0.0466783
3.84_872.78	1.02774	0.0217043	0.965944	0.0209319	0.0869195	0.0437572	0.0468818
0.18_230.01	0.970782	0.0218457	1.03826	0.0205803	-0.0876244	0.044277	0.0469474
1.95_403.36	1.03524	0.0224019	0.957093	0.0200941	0.0864558	0.0436471	0.0476686
LPC 18:2	1.03694	0.0234059	0.955113	0.0188234	0.0877538	0.0443416	0.0477068
2.04_817.58	1.05123	0.0227529	0.938704	0.019664	0.0874159	0.0443623	0.0479295
3.10_707.61	1.04082	0.0219129	0.9506	0.0206509	0.0871034	0.0441445	0.0484526
3.93_919.87	0.95505	0.021555	1.05996	0.0208655	-0.0875656	0.0447833	0.0486453
3.85_899.79	1.02799	0.0228086	0.965657	0.0195751	0.0861359	0.0439186	0.0493066
1.41_411.38	1.03163	0.0221045	0.961338	0.0204537	0.0872839	0.0444335	0.0493179
0.23_309.17	1.04809	0.0215711	0.942267	0.0209859	0.0866997	0.0442554	0.0493316
2.22_768.59	0.955876	0.0220513	1.0588	0.0200537	-0.0880985	0.0454888	0.0497889

## Sheet: Supplementary Table 6
Supplementary Table 6: The association of plasma metabolites based on gender
	Male		Female
Metabolites	Mean	SE	Mean	SE	β	SE	P-Value
ST 27:1;O;S	1.36856	0.0473312	0.702376	0.0220935	0.790517	0.0884678	7.10558e-23
0.19_369.17	1.35751	0.0458187	0.708818	0.0231688	0.63	0.07	5.78e-22			FDR P value = 2.65x10-5
0.26_498.93	1.35194	0.0472292	0.712108	0.0223417	0.744459	0.0842902	1.38879e-21
0.19_397.21	1.34976	0.043259	0.713397	0.0247629	0.63	0.07	7.19e-21
2.91_698.59	0.754438	0.025727	1.37339	0.045203	-0.57	0.07	2.67e-17
FA 26:1	1.28174	0.0438992	0.756168	0.0253576	0.598857	0.0826106	1.66851e-14
0.19_367.16	1.26222	0.0426373	0.76935	0.0264554	0.631364	0.0873592	2.34656e-14
SM d39:2	0.790301	0.0298908	1.30342	0.0380683	-0.5	0.07	3.31e-13
SM d30:1	0.787235	0.0266933	1.30914	0.0446603	-0.584946	0.0837511	1.22709e-13
1.78_353.34	1.25213	0.0445046	0.776336	0.0252236	0.5	0.07	2.28e-13
SM d41:2 Isomer B	0.813531	0.0299564	1.26159	0.0393921	-0.44	0.07	1.3e-10
0.20_112.05	1.23309	0.0426148	0.789846	0.0268203	0.494515	0.0833614	3.4626e-10
2.05_381.37	1.21466	0.0431005	0.80335	0.0266217	0.477203	0.0799955	5.11635e-10
1.80_391.36	1.21077	0.0419919	0.80626	0.0275212	0.467111	0.0788724	8.09183e-10
0.22_369.17	1.21549	0.0413378	0.802731	0.027955	0.465016	0.078876	1.03987e-09
SM 35:2;2O	0.826198	0.0304946	1.23983	0.0389299	-0.479624	0.0838985	1.22937e-09
LPC 22:6	1.20961	0.0425733	0.807127	0.0270816	0.41	0.07	3.82e-09
1.89_379.36	1.20509	0.0425389	0.810537	0.0271472	0.446083	0.0782961	3.82193e-09
CE 18:3	0.830213	0.0308066	1.23308	0.0385007	-0.437558	0.0780934	5.04522e-09
2.19_395.39	1.19845	0.0413671	0.815598	0.0281268	0.44568	0.0791643	6.25124e-09
PC 35:3	0.843771	0.0331109	1.21079	0.034426	-0.504766	0.097348	8.65193e-09
SM d40:2 Isomer B	0.829579	0.0304972	1.23414	0.0390799	-0.439241	0.0807171	1.12451e-08
1.31_523.26	1.2094	0.040399	0.807288	0.0287063	0.418146	0.0778113	2.19578e-08
2.45_787.66	0.837767	0.0320944	1.22057	0.0362591	-0.444831	0.084831	2.26134e-08
SM d38:2	0.840323	0.0308746	1.21639	0.0388141	-0.37	0.07	7.8e-08
SM d36:2	0.831086	0.0288606	1.23162	0.0421035	-0.417677	0.0798435	4.77852e-08
SM d39:1	0.840562	0.0308108	1.216	0.0389432	-0.416947	0.0797988	5.35748e-08
3.21_668.61	1.1688	0.0387142	0.83893	0.0304859	0.40879	0.0773331	5.49496e-08
3.15_700.60	0.841981	0.0278188	1.21369	0.0439478	-0.402243	0.0787184	1.57579e-07
SM d32:2	0.840242	0.0302622	1.21652	0.0399335	-0.402064	0.0794831	1.58782e-07
SM d41:2	0.849472	0.0314502	1.20165	0.0381056	-0.396446	0.0790299	1.81921e-07
SM 41:4;2O	0.847267	0.03069	1.20517	0.0394064	-0.387202	0.0777288	2.88748e-07
1.88_625.52	0.862765	0.0319695	1.18082	0.037662	-0.398682	0.0820975	3.03474e-07
1.71_377.34	1.1718	0.0418347	0.836512	0.0279734	0.384373	0.0776821	3.78872e-07
SM d40:3	0.850402	0.0292004	1.20017	0.0419638	-0.371049	0.0753579	4.47031e-07
0.51_415.32	1.19319	0.0425014	0.819649	0.0272689	0.366563	0.0767936	1.03115e-06
CAR 18:0	1.17522	0.0423335	0.833774	0.0275223	0.3635	0.0770851	1.04032e-06
0.19_253.08	1.16497	0.042412	0.842039	0.0274976	0.372539	0.079703	1.06856e-06
SM 35:1;2O	0.862146	0.0328574	1.18178	0.0359851	-0.371837	0.0813414	1.69065e-06
LPC 22:6.1	1.15089	0.0400583	0.853645	0.0296363	0.373453	0.0815077	1.73107e-06
3.21_672.61	0.85375	0.0283348	1.19487	0.0433069	-0.348424	0.0744596	1.83911e-06
1.90_794.57	0.872067	0.0345759	1.16665	0.0330443	-0.400654	0.0915431	2.01502e-06
3.15_664.62	0.851174	0.0285894	1.19894	0.0429067	-0.34906	0.0765088	3.30377e-06
1.28_359.30	1.17218	0.041734	0.836209	0.0280572	0.340286	0.0753379	3.64704e-06
0.23_397.18	1.17104	0.0407427	0.837121	0.0288908	0.336091	0.074409	3.98138e-06
SM d34:2	0.852331	0.0305557	1.19711	0.0397965	-0.347845	0.0781833	4.68818e-06
0.19_136.05	1.16538	0.0394436	0.841705	0.02998	0.33758	0.0759589	5.10814e-06
2.45_808.64	0.855873	0.0304126	1.19153	0.0401317	-0.33457	0.0763304	6.2908e-06
0.63_329.24	1.143	0.0384134	0.86028	0.0310568	0.350906	0.0803367	6.45615e-06
1.68_557.46	1.14575	0.0402635	0.857956	0.0295037	0.338371	0.0764705	6.62178e-06
0.24_313.12	1.1682	0.0419071	0.839416	0.0279321	0.329149	0.0745357	6.66297e-06
PC 33:1	0.883852	0.0304249	1.14915	0.0406047	-0.345615	0.0786348	6.70162e-06
2.92_668.57	0.87118	0.0306026	1.16799	0.0401582	-0.333472	0.0761422	6.82177e-06
CAR 12:0	1.14961	0.0399652	0.854714	0.0297255	0.327159	0.0749927	8.38705e-06
2.42_786.66	0.868837	0.0317343	1.17153	0.0382709	-0.347371	0.0843844	9.39791e-06
3.20_692.66	1.12119	0.0377398	0.879152	0.0318612	0.342507	0.0790447	9.42948e-06
PC 35:4	0.874934	0.0318773	1.16234	0.0382044	-0.3	0.07	1.58e-05
2.54_279.23	1.14651	0.0393301	0.857319	0.0302807	0.322776	0.0756552	1.1715e-05
2.56_822.65	0.867484	0.0336802	1.17359	0.0346289	-0.331102	0.0798639	1.36379e-05
PC 37:3	0.878304	0.033985	1.15732	0.0345669	-0.342048	0.0865831	1.92263e-05
FA 30:0	1.15296	0.0397268	0.851919	0.0298913	0.311247	0.0747287	2.05135e-05
1.83_599.50	0.870918	0.0324385	1.16838	0.0371171	-0.320398	0.0791539	2.27039e-05
PI 38:5	0.888346	0.0354682	1.1426	0.0321425	-0.344143	0.0879262	2.47443e-05
SM d33:1	0.878793	0.0337079	1.1566	0.0351149	-0.319733	0.078709	2.73109e-05
FA 24:2	1.14254	0.0404099	0.860674	0.0293989	0.30351	0.0745875	3.38941e-05
3.21_696.65	0.863666	0.0297503	1.17943	0.0413346	-0.302575	0.0743335	3.39335e-05
Cer d39:1	0.877847	0.0307604	1.158	0.0400321	-0.301163	0.0749361	4.15219e-05
3.40_694.67	1.12544	0.0381929	0.875408	0.0314396	0.299756	0.0747341	4.4595e-05
2.45_849.64	0.869954	0.0320648	1.16984	0.0377389	-0.306662	0.0779198	4.59909e-05
0.52_556.30	1.15406	0.0385607	0.851002	0.0308016	0.300181	0.0758649	4.64827e-05
FA 22:6 (docosahexaenoic acid)	1.1247	0.0390587	0.876058	0.0307124	0.27	0.07	5.7e-05
1.66_559.47	1.12004	0.0392589	0.880166	0.0305718	0.308227	0.0770288	4.89778e-05
0.92_413.29	1.14051	0.0411761	0.862397	0.0287195	0.301679	0.0757441	4.9187e-05
2.54_845.67	0.877084	0.030985	1.15914	0.0396773	-0.296946	0.0746979	5.15663e-05
2.65_833.63	0.875981	0.0309487	1.16078	0.0397129	-0.291762	0.0738121	6.0249e-05
PC 31:0	0.888909	0.0323564	1.14179	0.0377811	-0.300417	0.0770856	6.40933e-05
PC 37:5	0.88945	0.0333206	1.14101	0.0362076	-0.304429	0.0793623	6.50957e-05
DG 34:3	1.12928	0.0382589	0.872059	0.0313427	0.292935	0.0750337	6.53684e-05
2.35_675.52	1.12313	0.040313	0.877439	0.0295906	0.292049	0.0746196	7.09589e-05
2.42_772.62	0.888729	0.0329222	1.14205	0.0368564	-0.299542	0.0775041	7.13373e-05
FA 24:0	1.14302	0.0376035	0.860261	0.0316826	0.287682	0.0740105	7.73579e-05
LPC 18:2	1.14392	0.039971	0.859499	0.0297688	0.296003	0.0800705	9.03623e-05
CAR 18:2	1.12818	0.0399437	0.873013	0.0299044	0.293439	0.0783951	9.52498e-05
1.49_557.46	1.11323	0.038289	0.886232	0.0314808	0.294709	0.0765423	9.55957e-05
1.44_558.46	1.118	0.0388177	0.881975	0.030978	0.290861	0.0758493	0.000100083
FA 28:1	1.14282	0.0396072	0.860431	0.0300864	0.282647	0.0739131	0.000102887
0.64_409.24	1.13164	0.039186	0.870015	0.0305432	0.294827	0.0782388	0.000106369
0.52_504.31	1.14252	0.041068	0.860692	0.0288102	0.291837	0.0793064	0.000109873
PI 32:1	0.882307	0.0330468	1.15141	0.0364435	-0.285006	0.0763724	0.000128872
2.46_1576.23	0.880443	0.0333196	1.15416	0.0358943	-0.29117	0.0793126	0.000128927
2.21_827.60	1.14534	0.0417127	0.858305	0.0282047	0.287075	0.077439	0.000134695
SM d32:1	0.881341	0.0317241	1.15283	0.0386111	-0.287185	0.0765018	0.000134797
2.91_644.56	0.888362	0.030723	1.14258	0.0402294	-0.280552	0.0747785	0.000135623
PC 33:2	0.890627	0.0319919	1.13931	0.038388	-0.286999	0.0778913	0.000149639
1.44_557.46	1.1155	0.038829	0.884195	0.0309878	0.282397	0.0758678	0.000150113
3.00_849.66	1.12254	0.0371808	0.877954	0.0322951	0.292389	0.0811188	0.000154531
2.54_655.49	1.12364	0.0387228	0.876988	0.0310115	0.274498	0.0739191	0.000161321
2.33_745.62	0.879954	0.0315915	1.15488	0.0387901	-0.297685	0.0851795	0.000161892
1.39_577.48	1.11821	0.0389727	0.881783	0.0308396	0.277901	0.0747605	0.00016643
3.00_851.66	1.12827	0.0414051	0.872936	0.0285323	0.274978	0.074739	0.000187004
1.77_559.47	1.1223	0.0402422	0.878168	0.0296603	0.275969	0.0748905	0.000190677
SM d36:3	0.893051	0.0326773	1.13583	0.037369	-0.285631	0.0787291	0.000195218
1.86_883.53	0.891536	0.0332363	1.138	0.0364149	-0.279566	0.0780208	0.00021023
PC 33:0	0.89336	0.0323083	1.13539	0.0379556	-0.273578	0.0753285	0.000213639
2.05_835.61	0.906498	0.0334616	1.11687	0.03645	-0.286121	0.0805961	0.000213868
CE 20:5	0.889547	0.0318883	1.14087	0.0385261	-0.272123	0.0754828	0.000217447
DG 36:3	1.11911	0.0388879	0.880988	0.0309074	0.27301	0.0766374	0.000238494
1.56_559.47	1.11236	0.0374787	0.887011	0.0321793	0.275373	0.0758013	0.000238741
1.62_557.46	1.11626	0.0389005	0.883525	0.0309186	0.275788	0.0761161	0.000243314
1.44_577.48	1.11982	0.0392133	0.880356	0.030614	0.271406	0.0749283	0.000243925
0.52_554.30	1.13558	0.0392956	0.866618	0.0304148	0.271059	0.0768216	0.000247425
3.03_686.59	0.889128	0.0304452	1.14147	0.0406277	-0.265516	0.0740004	0.000265879
PC 40:6 Isomer A	0.911008	0.0335794	1.11065	0.0363701	-0.283959	0.0818586	0.000267873
PC 35:1	0.906273	0.0312409	1.11719	0.0396754	-0.274243	0.0769623	0.000272975
1.97_771.57	0.895448	0.0318756	1.13241	0.0386507	-0.266485	0.0758613	0.000322441
1.73_559.47	1.11185	0.0401936	0.887464	0.0297416	0.266665	0.0751951	0.000332907
2.99_664.62	1.09266	0.0372169	0.905035	0.0326112	0.270758	0.0764477	0.00033927
PC O-30:0	0.906338	0.0336766	1.1171	0.0361057	-0.276384	0.0791726	0.000353305
1.40_311.30	1.12676	0.0394849	0.874257	0.0303231	0.261837	0.0747383	0.000372265
2.76_636.59	1.09065	0.0370264	0.906916	0.0327986	0.26907	0.0768541	0.000395106
1.30_421.37	1.10179	0.0383682	0.896598	0.031504	0.261989	0.074941	0.000397958
1.12_367.24	1.13092	0.0409525	0.870634	0.0289617	0.258095	0.0748872	0.000422952
2.05_788.60	0.887308	0.0311841	1.14411	0.0395472	-0.259991	0.0751133	0.000432995
PC 31:1	0.910467	0.0309081	1.11139	0.0401374	-0.271524	0.0786566	0.000434666
0.19_207.05	1.12401	0.0382478	0.876669	0.0314095	0.256152	0.0738743	0.000435184
0.77_398.28	1.1104	0.0362087	0.888772	0.0332334	0.25717	0.0745413	0.000450393
0.23_269.08	1.10841	0.039824	0.890574	0.0301085	0.262036	0.0766743	0.00047936
1.28_501.39	1.11666	0.0376716	0.883166	0.0319698	0.254037	0.0743329	0.000480248
PC P-36:1 or PC O-36:2 A	0.905241	0.0323255	1.11862	0.0381437	-0.26748	0.0798617	0.000486645
DG 38:5	1.1106	0.038471	0.888597	0.0313441	0.252472	0.0736227	0.000498797
2.92_670.57	0.896016	0.031399	1.1316	0.0393543	-0.25469	0.0744001	0.00050004
2.00_840.53	1.13021	0.0381948	0.871253	0.0313846	0.250616	0.0736593	0.000543291
2.46_575.51	1.10174	0.0402509	0.89664	0.0297003	0.257706	0.0765448	0.000569154
2.40_812.62	0.910242	0.0358754	1.1117	0.0324594	-0.270919	0.083463	0.000581282
SM d42:3	0.886765	0.0318396	1.1449	0.0385458	-0.25192	0.0749192	0.000597025
1.60_531.44	1.12406	0.0393961	0.876623	0.0304211	0.250306	0.0738716	0.00061885
TG 60:3|TG 24:0_18:1_18:2	1.11291	0.0391732	0.886516	0.0306965	0.247483	0.0734214	0.000636591
1.30_409.37	1.09641	0.038674	0.901556	0.0312549	0.253687	0.0751915	0.000643281
PI 34:2	0.885091	0.0338779	1.14734	0.0350652	-0.23	0.07	0.0008
1.30_573.45	1.09886	0.0394517	0.899288	0.030499	0.25176	0.0751433	0.000705976
1.87_575.51	0.882804	0.03355	1.15068	0.03557	-0.254441	0.0775215	0.000721005
FA 26:0	1.12462	0.0381041	0.876129	0.0315222	0.242531	0.0735874	0.000830409
1.28_503.41	1.11476	0.0379571	0.884857	0.0317508	0.242034	0.0734967	0.000833257
1.35_575.47	1.09482	0.039612	0.903026	0.0303499	0.249741	0.075657	0.000842014
DG 32:0	1.10658	0.0374791	0.892225	0.0322427	0.241867	0.073732	0.000864974
GlcCer d42:1	1.12523	0.0416053	0.875591	0.0283353	0.246706	0.0754559	0.000882533
TG 60:2|TG 24:0_18:1_18:1	1.1105	0.0412592	0.888679	0.0286732	0.243529	0.074862	0.000899324
PC O-40:3	0.901296	0.0329251	1.12414	0.0371689	-0.241928	0.0742751	0.000908406
2.81_656.55	0.904471	0.0313123	1.11969	0.0395644	-0.243508	0.0753595	0.000908613
CAR 14:0	1.11514	0.0373101	0.88452	0.0322858	0.242347	0.0747447	0.000922937
CAR 14:2	1.1054	0.0387709	0.893302	0.031112	0.241099	0.0737628	0.000929547
DG 36:4 Isomer A	1.10124	0.0394359	0.897102	0.0305067	0.242087	0.0740156	0.000930165
PC 38:6	1.1214	0.0396469	0.878965	0.0302136	0.244037	0.0756479	0.000983192
2.28_721.51	1.11717	0.040396	0.882714	0.029532	0.246377	0.0772735	0.00100898
3.06_848.65	1.1235	0.0409183	0.877115	0.0290131	0.241483	0.074586	0.00106075
1.92_748.56	0.903365	0.0339693	1.12124	0.0355474	-0.247588	0.0789864	0.00108025
FA 24:1	1.10355	0.0385047	0.89499	0.0313674	0.22	0.07	0.001
Cer d40:2	0.903173	0.0306321	1.1215	0.0404675	-0.239174	0.0757114	0.00113799
1.95_403.36	1.12231	0.038677	0.878158	0.031063	0.23421	0.0727388	0.00114588
PC O-34:2	0.916105	0.0332362	1.10369	0.0369876	-0.25094	0.0798988	0.00116603
PC 34:4	0.901852	0.0338762	1.12336	0.0356566	-0.251852	0.0810517	0.00117279
1.54_557.46	1.08942	0.0378224	0.908067	0.0320923	0.244322	0.0762533	0.00121702
1.77_561.49	1.11269	0.0392607	0.886717	0.0306178	0.235705	0.0736055	0.00122674
1.17_415.31	1.11627	0.0420163	0.883513	0.0278938	0.237062	0.0745873	0.00123079
2.16_812.60	0.909596	0.0346951	1.11259	0.0345266	-0.245873	0.0796971	0.0012448
0.19_140.07	1.11048	0.0367456	0.888698	0.0328043	0.233726	0.0732347	0.00126187
0.64_580.36	1.11462	0.0393217	0.884984	0.0305504	0.237642	0.0771887	0.00136275
CAR 10:0	1.11394	0.0387272	0.88559	0.0310903	0.23362	0.0740716	0.00137769
1.11_389.29	1.1158	0.0392644	0.883932	0.0305953	0.23211	0.073677	0.00138634
1.26_593.48	1.09434	0.0389753	0.903474	0.030977	0.238054	0.0755263	0.00144134
2.33_850.58	0.898081	0.0362657	1.12867	0.0310633	-0.253225	0.0862855	0.00147145
0.21_60.02	1.11824	0.0398486	0.881761	0.0300454	0.229244	0.0730094	0.00150939
PC P-38:2 or PC O-38:3	0.912757	0.0371892	1.10825	0.0300229	-0.249451	0.0838739	0.0015352
0.22_421.22	1.10976	0.0390163	0.889348	0.0308595	0.229421	0.0731245	0.00153603
2.07_785.59	0.905941	0.0327759	1.11765	0.0374899	-0.235552	0.0769435	0.00156666
PC 42:6	0.914598	0.0322423	1.10574	0.0383831	-0.235071	0.0760858	0.00157077
2.55_677.54	1.09364	0.0397394	0.904125	0.0302232	0.232085	0.074878	0.0016088
CAR 18:1	1.10616	0.0401164	0.892607	0.0298294	0.235736	0.0769381	0.00162387
1.72_561.49	1.10842	0.0389799	0.890562	0.0309012	0.231009	0.0739712	0.00162943
0.28_415.21	1.0984	0.0344715	0.899713	0.0347632	0.237942	0.0767156	0.00165023
PC 32:2	0.908203	0.0326604	1.11451	0.0377007	-0.23884	0.0775628	0.00166662
0.45_293.18	1.10868	0.0360533	0.890323	0.0333809	0.226726	0.073148	0.00166673
0.22_451.23	1.10949	0.0370444	0.889594	0.0325733	0.229304	0.0740828	0.00170402
0.23_158.98	1.10896	0.0394922	0.89007	0.0304222	0.226726	0.0735202	0.0017117
CAR 10:1	1.09641	0.0395912	0.901554	0.0303677	0.22635	0.0735907	0.00190045
0.20_205.05	1.10293	0.0373974	0.895556	0.0323512	0.227641	0.0743629	0.00197129
LPC 20:4	1.10574	0.0402066	0.892991	0.0297409	0.225171	0.0745797	0.00204521
FA 22:0	1.10747	0.0367934	0.89142	0.0328047	0.221971	0.0727546	0.00204554
2.16_810.60	0.912729	0.0338416	1.10829	0.0360022	-0.229069	0.0774962	0.00217866
2.92_692.62	0.90942	0.0322832	1.11283	0.038264	-0.222115	0.073471	0.00218291
PC 36:5 Isomer D	0.912569	0.0344321	1.10851	0.0350556	-0.227228	0.0761514	0.00221269
PC P-34:1 or PC O-34:2	0.909092	0.0343289	1.11329	0.0351231	-0.227791	0.0764843	0.00224489
PC O-34:1	0.922854	0.0341047	1.09461	0.0358224	-0.235137	0.0784125	0.00226661
3.24_711.62	1.11075	0.0395865	0.888456	0.0303253	0.226429	0.075665	0.0022788
2.02_367.24	1.11035	0.0384649	0.888815	0.0313514	0.224102	0.0753845	0.0024675
2.65_835.63	0.903694	0.0326368	1.12078	0.0376572	-0.217356	0.0725602	0.0025081
0.77_361.24	1.08262	0.0336476	0.914494	0.0356733	0.233925	0.080093	0.0025171
0.31_339.26	1.10459	0.0394099	0.894035	0.030519	0.216897	0.0733858	0.00265833
2.65_834.64	0.909349	0.0329067	1.11293	0.0373564	-0.217096	0.0729245	0.00267006
2.99_875.71	1.1018	0.0395873	0.896584	0.0303581	0.220628	0.0742196	0.00270693
DG 34:2	1.08494	0.0392895	0.912292	0.0306884	0.223324	0.0764135	0.00287325
1.63_325.31	1.10599	0.0355893	0.892765	0.0337838	0.215137	0.0733259	0.00288214
0.74_445.33	1.09381	0.0380363	0.903964	0.0318642	0.215103	0.0733566	0.00308156
2.00_1514.12	0.918983	0.0334146	1.0998	0.0367752	-0.220331	0.0770562	0.0033178
3.00_852.66	1.10056	0.0397966	0.897724	0.0301559	0.213358	0.0734952	0.00338335
1.29_595.49	1.08812	0.0383606	0.909287	0.0315952	0.220657	0.075968	0.00339479
FA 18:2	1.07584	0.0354376	0.920983	0.0343422	0.225057	0.0779478	0.00341895
CE 18:2	0.90902	0.0356944	1.11339	0.0327403	-0.214702	0.0749495	0.00344496
2.55_463.33	1.1093	0.0394329	0.889761	0.0304763	0.212456	0.0738929	0.00346459
0.21_333.21	0.908298	0.0305609	1.11438	0.040577	-0.209156	0.0723636	0.00360339
0.21_294.09	1.10332	0.0378168	0.895196	0.0319835	0.210274	0.0729093	0.00361229
PC 32:1	0.923821	0.0329884	1.09332	0.037454	-0.218174	0.0756387	0.00363253
0.92_447.35	1.09376	0.0384717	0.904017	0.0314598	0.21013	0.0728316	0.00364216
1.52_575.47	1.0879	0.039109	0.909495	0.0308656	0.214466	0.0744223	0.003661
2.33_812.62	0.9044	0.0347696	1.11979	0.034217	-0.221579	0.0797764	0.00375165
1.96_1429.13	0.910286	0.0359871	1.11164	0.032253	-0.21826	0.0788756	0.00375459
3.24_712.63	1.10602	0.0375685	0.892735	0.0321723	0.209337	0.0730507	0.00388323
0.99_473.36	1.09842	0.0384136	0.899694	0.0314857	0.209093	0.0731211	0.00392169
0.20_126.03	1.10427	0.041207	0.894328	0.0287134	0.213454	0.075762	0.00392752
Cer d40:0	0.898062	0.030605	1.12869	0.040476	-0.208155	0.0732055	0.00417238
0.42_297.24	1.10662	0.0383797	0.89219	0.0314571	0.206869	0.0733649	0.00427415
1.02_349.24	1.09009	0.0361733	0.907438	0.0335388	0.209928	0.0743801	0.00443396
0.19_292.14	1.0931	0.0368916	0.904631	0.032891	0.207467	0.0736889	0.00446617
FA 28:0	1.10332	0.0367353	0.895197	0.0329048	0.204446	0.0728383	0.00456403
4.33_172.83	1.10632	0.0392695	0.892463	0.030644	0.204659	0.0731547	0.00462884
2.36_821.56	1.10206	0.0394396	0.896353	0.0305003	0.206598	0.0737131	0.00467815
0.21_141.02	1.10355	0.0383025	0.894987	0.0315503	0.204307	0.0728174	0.00469092
2.13_764.52	0.921844	0.0321408	1.09596	0.0385855	-0.210223	0.075321	0.00471568
2.08_584.54	1.10628	0.0391278	0.892499	0.0307768	0.20407	0.0731159	0.00471818
2.10_797.58	0.920922	0.035804	1.0972	0.033021	-0.216798	0.0808085	0.0047607
1.72_562.49	1.10016	0.0383448	0.898094	0.0315369	0.205042	0.0732382	0.00481372
2.20_731.61	0.911427	0.0357218	1.11007	0.0327932	-0.218591	0.0818287	0.00490449
2.37_820.56	1.10045	0.0379676	0.89783	0.0318752	0.207478	0.0744218	0.00493598
2.29_793.59	1.09109	0.0388572	0.906508	0.0311038	0.202347	0.0729665	0.00500049
FA 25:0	1.10056	0.0371878	0.897724	0.032556	0.202621	0.0730512	0.00500189
2.66_603.53	1.09029	0.0385312	0.907252	0.0314214	0.204388	0.0735021	0.00500256
0.77_443.24	1.07359	0.0354005	0.923158	0.0344026	0.213587	0.0768461	0.00505738
SM d42:1	1.09263	0.0399245	0.905064	0.0300348	0.206269	0.0743051	0.00509357
1.16_593.48	1.07686	0.0378967	0.920007	0.0320971	0.2109	0.0759375	0.00512738
PE 38:4 Isomer B	0.916766	0.033358	1.1028	0.0368197	-0.207625	0.075462	0.00513722
1.32_397.37	1.07796	0.0383419	0.918948	0.0316559	0.207252	0.0745781	0.0051437
0.64_537.33	1.08865	0.0374278	0.908794	0.0324588	0.202915	0.0743175	0.00531755
2.53_651.52	1.07657	0.0374204	0.92028	0.0325552	0.206004	0.0751139	0.00551264
0.21_223.02	1.0996	0.0375696	0.898606	0.0322349	0.200043	0.072696	0.00556416
2.32_621.47	1.09922	0.0388642	0.89896	0.0310609	0.200849	0.0734505	0.00556626
0.84_618.37	1.09838	0.0377923	0.899728	0.0320491	0.198984	0.0728032	0.00566947
TG O-51:2|TG O-19:0_16:0_16:2	1.08488	0.0393768	0.91235	0.0305991	0.198537	0.0728225	0.00582394
1.23_333.28	1.09827	0.0385557	0.899835	0.031355	0.205576	0.0755732	0.00600743
2.11_1569.16	0.907827	0.0342581	1.11503	0.0352024	-0.202067	0.0753469	0.00601763
1.87_730.54	0.91715	0.0341251	1.10228	0.0356647	-0.207608	0.0775244	0.00602196
2.48_636.56	1.08054	0.0394704	0.916476	0.030502	0.200502	0.073921	0.0060777
TG 58:2|TG 16:0_18:1_24:1	1.09023	0.039129	0.907309	0.0308401	0.198299	0.0730581	0.00615592
PC 40:5 Isomer A	0.919319	0.0331198	1.09935	0.037208	-0.199357	0.0744189	0.00620686
1.87_727.57	0.921297	0.0341963	1.09669	0.0356497	-0.202048	0.0750452	0.00624374
0.44_250.14	1.0989	0.033978	0.899257	0.0351189	0.198013	0.0735727	0.00643101
PC 40:7 Isomer A	0.922685	0.0365561	1.09484	0.0317537	-0.209839	0.0812959	0.00644988
PC 36:1	0.920355	0.0330991	1.09796	0.0372527	-0.203603	0.0769106	0.00645312
DG 38:6	1.08571	0.0387675	0.911559	0.0312102	0.197137	0.0731303	0.0065173
1.86_859.53	0.918402	0.0345225	1.10059	0.0350704	-0.199697	0.0748891	0.00663508
2.75_655.51	1.09036	0.0379958	0.907185	0.0319254	0.194884	0.0726453	0.00671997
2.72_602.59	0.920098	0.0337148	1.0983	0.036352	-0.197652	0.0746209	0.00672646
2.09_887.56	0.914053	0.0352461	1.10648	0.0337376	-0.198796	0.0751345	0.00682109
2.20_754.58	0.915516	0.0358854	1.1045	0.0326671	-0.203477	0.0790928	0.00694926
2.55_505.38	1.10028	0.0390997	0.897985	0.0308329	0.195431	0.0735718	0.00700629
2.08_786.59	0.915031	0.031785	1.10515	0.0390094	-0.196084	0.0737871	0.00710318
0.19_156.05	1.08983	0.0365333	0.907683	0.0332358	0.195979	0.0732911	0.00710925
4.33_170.83	1.09936	0.0393777	0.898833	0.0305694	0.193868	0.0728549	0.00717598
0.19_123.05	1.10039	0.0361224	0.897878	0.0334452	0.193646	0.0726698	0.00718136
SM d38:1	0.909021	0.0335199	1.11338	0.0364175	-0.198723	0.0747984	0.00724166
0.19_213.02	1.08852	0.0394198	0.908913	0.0305521	0.194466	0.0731622	0.00729091
0.21_212.09	1.09592	0.0367123	0.902009	0.0330131	0.194446	0.0730479	0.00731319
0.93_530.35	1.09443	0.0374262	0.903385	0.0324095	0.192786	0.0727586	0.00732664
0.21_203.08	1.10245	0.0361508	0.89599	0.0333935	0.201088	0.076056	0.00737565
2.75_679.55	1.08648	0.0376186	0.910832	0.0323016	0.194341	0.0733006	0.00741425
CE 20:3	0.910749	0.0344557	1.11101	0.0349633	-0.194976	0.0739719	0.00757488
PC P-42:4 or PC O-42:5	0.927151	0.0352799	1.0889	0.0340971	-0.198644	0.0772345	0.00757759
0.21_352.06	1.0992	0.0386719	0.898979	0.0312413	0.195518	0.074499	0.00761055
2.55_643.60	1.10146	0.0385897	0.896895	0.0313036	0.192805	0.0729145	0.00761822
1.40_555.44	1.07711	0.0365837	0.919764	0.0333236	0.195529	0.073883	0.00764732
2.75_657.50	1.08368	0.0392116	0.913484	0.030769	0.191701	0.0727855	0.00785052
PC P-36:2 or PC O-36:3	0.922387	0.0380084	1.09524	0.0289052	-0.20982	0.0847304	0.00797216
0.20_161.05	1.08481	0.0371327	0.912413	0.0327584	0.197902	0.0752422	0.00802255
4.33_168.84	1.09903	0.0389104	0.899128	0.0310182	0.190716	0.0727417	0.00812113
2.14_769.57	1.09109	0.0349212	0.906506	0.034543	0.190537	0.0731467	0.00813803
PE 36:2	0.919334	0.0339404	1.09933	0.0359975	-0.196048	0.0752605	0.00814719
CAR 14:1	1.08372	0.035621	0.913448	0.0340842	0.20147	0.0777781	0.00815123
PC 38:3	0.914661	0.0345227	1.10566	0.0349677	-0.197155	0.0761984	0.00816207
2.54_653.49	1.07714	0.0382942	0.919736	0.031706	0.191979	0.073174	0.00821462
0.64_533.30	1.08744	0.0389206	0.909927	0.0310539	0.191173	0.0733152	0.00824417
CAR 16:0	1.09209	0.0395872	0.905568	0.0303787	0.196557	0.0762571	0.00832182
PC 38:4 Isomer A	0.927168	0.0350941	1.08888	0.0343942	-0.195281	0.0756158	0.00837772
0.64_480.31	1.08099	0.0358371	0.916046	0.0339366	0.196796	0.0775921	0.00838949
2.18_746.59	0.925199	0.0349364	1.09149	0.034592	-0.195854	0.0757001	0.00840572
0.19_162.11	1.09385	0.0369126	0.903927	0.0328647	0.190682	0.0728976	0.00848711
0.64_636.35	1.08722	0.0344031	0.910141	0.0350118	0.194987	0.0768814	0.00854854
1.02_281.52	1.07771	0.0348382	0.919188	0.0348171	0.19353	0.0749004	0.00859084
0.20_151.03	1.09689	0.0378393	0.901113	0.0320196	0.192881	0.0743118	0.00870847
1.36_595.49	1.08552	0.0375445	0.91174	0.0323769	0.194317	0.0746557	0.00872866
FA 26:0;O	1.07666	0.0372061	0.920196	0.032756	0.191684	0.0735369	0.00875579
0.20_352.23	1.08681	0.0359691	0.910526	0.033752	0.192127	0.0737524	0.00877524
Cer d33:1	0.924639	0.0307982	1.09223	0.0402877	-0.191858	0.07617	0.00923728
0.60_520.34	1.08002	0.0377857	0.916975	0.0321873	0.190706	0.0754115	0.00930973
PC 36:6	0.916032	0.0337171	1.10379	0.0362675	-0.192955	0.0764104	0.00950229
0.21_130.09	1.09495	0.0375958	0.90291	0.0322541	0.189122	0.0741222	0.00968236
0.77_377.21	1.06922	0.0349015	0.927413	0.0348855	0.194109	0.0757069	0.00972381
0.64_540.33	1.07876	0.0377131	0.918181	0.0322637	0.188962	0.0747437	0.00972403
PC 38:2	0.92185	0.0338467	1.09595	0.036189	-0.186654	0.0730107	0.00982851
2.56_602.51	0.916778	0.0322607	1.10278	0.0383804	-0.186972	0.0734831	0.00984288
0.21_427.02	1.0862	0.0358775	0.911101	0.0338369	0.184706	0.0720377	0.00986028
0.69_633.38	1.07552	0.0357528	0.92129	0.0340752	0.187802	0.0732688	0.00996611
DG 34:0	1.07967	0.0389272	0.917311	0.0310637	0.186043	0.0730711	0.0100542
0.77_379.21	1.07106	0.0357216	0.925617	0.0341542	0.189718	0.0742985	0.0101425
0.20_253.03	1.09507	0.0394926	0.902798	0.0304683	0.187427	0.0740628	0.0102402
0.21_499.04	1.08947	0.0364291	0.908018	0.0333292	0.184331	0.0723973	0.0102827
0.19_457.14	1.08639	0.0379211	0.910921	0.0320209	0.18565	0.0728318	0.0102883
0.19_202.11	1.09206	0.0372786	0.905598	0.0325624	0.186639	0.0734715	0.0102888
1.96_1406.15	0.917048	0.0361028	1.10242	0.0323378	-0.191995	0.0774664	0.0103121
PC 34:3	0.938725	0.0323489	1.0738	0.0384016	-0.199408	0.0784414	0.0103248
2.04_792.57	1.09447	0.0383774	0.903349	0.031544	0.185357	0.0735506	0.0105396
SM 42:1;2O	1.08165	0.0403141	0.915415	0.0295991	0.188699	0.0744659	0.0105518
0.49_578.30	1.08123	0.0364496	0.915814	0.0334023	0.185121	0.0734803	0.010604
PC P-38:5 or PC O-38:6 Isomer B	0.929535	0.0389235	1.08576	0.0274155	-0.210231	0.0918726	0.0112295
0.21_345.02	1.08614	0.0366197	0.911159	0.0332014	0.181873	0.0721979	0.0113073
0.19_109.03	1.09192	0.0397488	0.905729	0.0302149	0.183146	0.07294	0.0114349
0.19_233.04	1.09395	0.0394301	0.903833	0.0305328	0.184431	0.0734576	0.0114463
0.19_203.00	1.09531	0.0382895	0.902576	0.0316206	0.182054	0.0724218	0.0115513
3.00_712.67	1.0936	0.0399933	0.904164	0.0299643	0.182466	0.0732922	0.0116329
0.19_199.01	1.0938	0.03948	0.903971	0.0304834	0.183783	0.0737132	0.0117474
0.98_616.29	1.09771	0.0386611	0.900351	0.0312599	0.183353	0.0733716	0.0117554
2.13_765.56	1.08569	0.0377999	0.911581	0.0321389	0.180847	0.0727016	0.011827
0.20_171.03	1.09083	0.038407	0.906749	0.031537	0.180851	0.0723942	0.0119126
2.55_656.61	1.09608	0.0392705	0.901855	0.0306842	0.182052	0.0733896	0.0120498
0.50_488.36	1.09229	0.039115	0.905384	0.0308481	0.180205	0.07251	0.012086
1.90_834.59	0.925053	0.0346102	1.09168	0.0350988	-0.182979	0.073599	0.0121834
2.81_369.35	1.07681	0.0381055	0.92005	0.0318934	0.182704	0.0736035	0.0124122
LPC 18:1	1.08818	0.0364185	0.909233	0.0333532	0.183534	0.0761003	0.0127978
0.19_297.08	1.08087	0.0371994	0.916156	0.0327303	0.179744	0.0728471	0.0128607
2.10_807.57	0.922098	0.033266	1.09562	0.0370399	-0.179551	0.0730425	0.0128866
2.55_597.59	1.09568	0.0391662	0.902232	0.0307872	0.179977	0.0732566	0.0129926
0.54_521.38	1.07814	0.0379007	0.918769	0.032087	0.180679	0.0732918	0.0131874
0.18_136.89	1.09495	0.0389356	0.902906	0.0310128	0.178513	0.0726063	0.013208
SM d36:1	0.915023	0.0330639	1.10516	0.0372217	-0.179569	0.0733061	0.0135755
DG 38:3	1.09065	0.0385792	0.906916	0.0313739	0.177177	0.072757	0.013906
0.69_506.32	1.088	0.0360413	0.909403	0.0336761	0.180032	0.0752684	0.0140396
0.97_560.33	1.07022	0.0357396	0.926429	0.0341477	0.177996	0.0733391	0.0142461
0.23_221.15	1.08056	0.0382035	0.916461	0.0317821	0.177288	0.072917	0.0142513
0.19_194.99	1.09	0.0378005	0.907526	0.0321083	0.176917	0.072771	0.0143331
0.19_115.02	1.09165	0.0377197	0.905983	0.0321697	0.178112	0.0733899	0.014427
0.31_269.21	1.08751	0.0388608	0.909866	0.0311126	0.17548	0.0725952	0.0147421
0.50_484.29	1.07962	0.0367466	0.917351	0.0331534	0.175599	0.0728476	0.015296
0.97_664.38	1.07391	0.0358139	0.922848	0.0340408	0.175822	0.0735372	0.0153702
0.19_108.02	1.09613	0.0401594	0.901814	0.029794	0.178185	0.0743421	0.0155798
2.08_809.59	0.933449	0.0344754	1.08063	0.0354787	-0.180667	0.0762596	0.015596
2.17_819.54	1.0906	0.039782	0.906962	0.0301813	0.17422	0.0726137	0.0156891
0.78_279.32	1.07392	0.0346422	0.922841	0.0350347	0.178496	0.0749636	0.0157068
PC 37:4	0.931228	0.0360098	1.08353	0.0330273	-0.185349	0.0807282	0.0158088
0.19_201.02	1.08668	0.0378059	0.910643	0.0321266	0.174187	0.0728269	0.0158509
0.22_144.05	1.08438	0.0399193	0.912822	0.0300332	0.176093	0.0744902	0.0158946
2.12_822.59	0.931658	0.0333044	1.08297	0.0371095	-0.17696	0.0746766	0.0159381
SM d32:0	0.922742	0.034259	1.09476	0.0355858	-0.17909	0.0749412	0.0160409
0.21_373.01	1.08201	0.0366199	0.915076	0.0332437	0.17225	0.0718656	0.0160618
2.33_1624.23	0.920184	0.0349767	1.09819	0.034388	-0.177322	0.0752194	0.0161169
Cer d34:2	0.923649	0.0305046	1.09355	0.0406403	-0.17722	0.0766242	0.0162158
0.50_356.28	1.08028	0.0371064	0.916726	0.0328206	0.175175	0.0733009	0.0162931
0.19_261.13	1.08823	0.0394174	0.909184	0.0305548	0.172369	0.0722642	0.0163451
TG 56:7 Isomer B	1.07793	0.0395744	0.918974	0.0303891	0.174578	0.073526	0.0164058
0.64_532.30	1.07708	0.0364457	0.919787	0.0334479	0.175015	0.0747981	0.0165117
0.64_530.30	1.07816	0.0375305	0.918751	0.0324409	0.175348	0.0749042	0.0165262
1.00_331.26	1.0682	0.0373686	0.928407	0.0326537	0.182249	0.0767393	0.0166947
PC 38:5 Isomer B.1	0.936205	0.0338917	1.07705	0.0363557	-0.178167	0.0760509	0.0168373
1.95_564.50	1.08706	0.0389016	0.910285	0.0310737	0.172071	0.0723801	0.0168464
2.03_577.52	0.922344	0.0352303	1.09529	0.034037	-0.174088	0.0740985	0.0168853
0.63_501.31	1.08069	0.0367814	0.916335	0.0331122	0.170398	0.0722916	0.0174496
0.18_367.24	1.08866	0.0373116	0.908785	0.0325635	0.172541	0.0732009	0.0176401
2.12_898.58	1.08824	0.0385503	0.909179	0.0314125	0.171729	0.0728806	0.0177311
DG 36:2	1.08324	0.037417	0.913901	0.0325116	0.169909	0.0722759	0.0178119
PC P-38:5 or PC O-38:6	1.09389	0.0405982	0.903888	0.0293321	0.173558	0.0743766	0.0181124
2.00_842.53	1.08747	0.0385956	0.909904	0.031372	0.172048	0.0745491	0.0181775
2.36_926.61	1.08469	0.0355261	0.912528	0.0341502	0.174528	0.0756137	0.0186358
0.21_198.07	1.08089	0.0362914	0.916142	0.033545	0.168822	0.0720921	0.0186652
2.04_796.53	1.07647	0.0349449	0.920379	0.0347474	0.168077	0.0719105	0.0188036
0.69_558.31	1.08841	0.0395427	0.909019	0.0304272	0.169944	0.0739079	0.0190133
0.61_321.21	1.07725	0.0336371	0.919627	0.0357801	0.168588	0.0726011	0.0190988
PC 37:6	0.929788	0.0343144	1.08542	0.0356469	-0.17233	0.0750667	0.0192379
2.48_701.54	1.08118	0.0387908	0.915863	0.031199	0.169392	0.0732785	0.0193365
1.89_1538.12	0.933272	0.0341098	1.08086	0.0360052	-0.169522	0.0733616	0.0194805
TG 56:1|TG 16:0_22:0_18:1	1.07964	0.0389256	0.917333	0.0310654	0.168184	0.0724718	0.0194926
PC 38:5 Isomer A	0.937046	0.0346991	1.07596	0.0352179	-0.171912	0.0759126	0.0198723
2.16_772.59	0.934783	0.0341873	1.07889	0.0359185	-0.173313	0.0759528	0.0200084
2.21_1491.18	0.92772	0.0320041	1.08815	0.0387974	-0.171684	0.0763541	0.0204844
2.72_698.61	1.06842	0.0375455	0.928186	0.0324796	0.168875	0.0731809	0.0204959
1.88_808.58	0.933773	0.0346962	1.08021	0.0351587	-0.168948	0.0737167	0.0206925
2.28_768.53	1.0801	0.0378378	0.916896	0.0321371	0.166558	0.0726276	0.0207352
0.19_245.05	1.06967	0.0367696	0.926967	0.0332162	0.167664	0.0730232	0.0209987
2.23_770.61	0.938505	0.0349876	1.07408	0.0348213	-0.167836	0.0738628	0.0215016
CE 16:1	0.933776	0.0352661	1.08021	0.0342935	-0.167728	0.0739252	0.0218468
0.77_581.45	1.04911	0.0347029	0.947445	0.0353123	0.178699	0.0784231	0.0220715
0.19_247.06	1.07521	0.038224	0.921591	0.031782	0.164428	0.072384	0.0224022
Cer 40:0;2O|Cer 18:0;2O/22:0	0.918313	0.0313319	1.10071	0.0396204	-0.166148	0.073408	0.0226584
SM 41:1;2O	0.927239	0.0341378	1.08878	0.0358596	-0.16728	0.0739644	0.0226703
3.09_505.38	1.07997	0.0382492	0.917018	0.0317398	0.164081	0.0724298	0.022722
2.75_850.65	1.08175	0.0382989	0.915325	0.0316841	0.163006	0.0719626	0.022729
2.32_612.57	1.08669	0.038321	0.910638	0.0316402	0.163725	0.0726084	0.0229878
1.97_741.53	0.937823	0.0386169	1.07496	0.0285701	-0.174171	0.0812422	0.0233952
PC 30:0 Isomer B	0.934208	0.0372388	1.07964	0.0310098	-0.177584	0.0833522	0.0234567
2.12_794.53	1.08407	0.0378672	0.913117	0.032086	0.166217	0.0737458	0.0234957
LPC 20:4.1	1.06885	0.0392065	0.927765	0.030767	0.165359	0.0737351	0.0235592
0.21_305.02	1.07965	0.0366853	0.91733	0.0332083	0.162782	0.0722243	0.0235664
0.23_367.11	1.06262	0.0347351	0.933892	0.0351164	0.172063	0.0764996	0.0235758
0.18_134.89	1.08544	0.0392672	0.911818	0.0307106	0.163351	0.0727335	0.0237051
0.22_331.19	1.07049	0.036349	0.926173	0.033598	0.164112	0.0731063	0.0240354
0.49_716.44	0.935256	0.0338815	1.07828	0.0363572	-0.162736	0.0726667	0.0241462
1.94_751.53	1.08319	0.0383806	0.913947	0.0315985	0.167294	0.0762987	0.0241949
PC P-42:5 or PC O-42:6 Isomer B	0.93215	0.033808	1.08233	0.0364169	-0.163301	0.0739064	0.0243714
FA 18:1	1.06509	0.0360315	0.93146	0.0339382	0.15	0.07	0.02
PC P-42:2 or PC O-42:3	0.938333	0.0333937	1.0743	0.0370565	-0.162939	0.0731976	0.0246831
3.00_653.66	1.08295	0.0391598	0.91418	0.0308226	0.161869	0.0728897	0.0248006
1.29_577.37	1.09065	0.0379213	0.906918	0.0319924	0.161319	0.072297	0.0248434
2.12_742.54	1.08322	0.0373919	0.913918	0.0325349	0.168691	0.076907	0.025063
1.95_834.59	0.931559	0.0346157	1.0831	0.0352339	-0.162239	0.0729744	0.025069
0.21_417.04	1.07613	0.0358481	0.920704	0.0339853	0.160143	0.0719339	0.0253657
PE 34:2	0.933156	0.0343049	1.08101	0.0357221	-0.163691	0.0740905	0.0257126
0.74_864.53	0.936427	0.0349413	1.07676	0.0348477	-0.160362	0.0725532	0.026
TG 62:3|TG 18:1_22:1_22:1	1.06797	0.0389017	0.928634	0.0310928	0.16158	0.0733767	0.0261669
3.15_722.67	0.924401	0.0327575	1.09255	0.0377784	-0.164061	0.0741662	0.026173
3.44_712.63	1.07923	0.0372641	0.917726	0.0326832	0.159207	0.0719647	0.0263023
0.21_387.03	1.07756	0.0364113	0.919331	0.0334739	0.159149	0.072141	0.0267441
0.32_339.20	1.08611	0.0387811	0.911187	0.0311955	0.158899	0.0721562	0.0268271
1.40_368.43	1.08173	0.0388763	0.915339	0.0311119	0.157872	0.0716608	0.0269254
0.18_230.01	1.08436	0.0401412	0.91284	0.0297961	0.162397	0.0741836	0.0270344
2.12_795.53	1.08249	0.0381854	0.914612	0.0317909	0.162001	0.0737264	0.0271144
PC P-32:1 or PC O-32:2	1.07997	0.0390275	0.917021	0.0309609	0.159946	0.0729593	0.0273783
PC P-34:0 or PC O-34:1	0.940622	0.0333148	1.07136	0.0371801	-0.162882	0.074497	0.0274338
0.77_347.22	1.06301	0.0345851	0.933508	0.0352395	0.162241	0.0743054	0.027491
3.11_678.64	1.05414	0.0358023	0.942362	0.0342489	0.164839	0.0752906	0.0277545
3.12_445.35	1.08355	0.0381394	0.913614	0.03183	0.158703	0.0726239	0.0277934
0.22_100.93	1.08345	0.038483	0.913702	0.0314975	0.157824	0.0722591	0.0278806
1.82_736.52	0.934663	0.0347144	1.07905	0.0351495	-0.158877	0.0726341	0.0281049
TG 58:4	1.06691	0.0389655	0.929671	0.0310232	0.159034	0.0731436	0.0285269
1.66_411.38	1.0743	0.0359756	0.922469	0.0338943	0.156751	0.072023	0.0285464
2.40_686.20	1.07846	0.0397621	0.918468	0.0301891	0.157263	0.0725113	0.0288552
1.95_611.53	1.07412	0.0362734	0.922646	0.0336315	0.157085	0.0725128	0.0289136
2.07_838.51	1.07703	0.0356602	0.919836	0.0341368	0.158683	0.0743252	0.0290662
PE P-36:1 or PE O-36:2	1.07299	0.0360433	0.92374	0.0338486	0.156613	0.0729125	0.0292257
1.83_834.52	0.924954	0.0333012	1.09181	0.0370307	-0.160176	0.0753001	0.029286
2.65_577.52	1.05886	0.0362785	0.93763	0.033761	0.161705	0.0745874	0.0293288
2.36_822.56	1.08141	0.0382388	0.915641	0.031744	0.158429	0.0732853	0.0296773
0.19_366.11	1.06253	0.0364881	0.93399	0.0335349	0.162093	0.0749009	0.0296983
PI 32:0|PI 16:0_16:0	0.932256	0.0337381	1.08219	0.0365167	-0.158565	0.0745068	0.0297264
0.64_473.28	1.08205	0.0394608	0.915039	0.0305128	0.156874	0.0728489	0.0301523
0.21_458.10	1.07842	0.0364088	0.918508	0.0334674	0.155818	0.0722616	0.0303077
Cer d41:1	0.934404	0.0338316	1.07939	0.0364152	-0.15647	0.0733109	0.0310331
2.73_653.54	1.05956	0.0361325	0.936936	0.0338933	0.158158	0.073774	0.0312372
1.82_735.52	0.922094	0.0331317	1.09563	0.0372309	-0.156109	0.0727899	0.0312377
2.12_773.59	0.949675	0.0327337	1.05986	0.0379528	-0.159295	0.0743753	0.0314895
0.58_556.35	1.06252	0.0361918	0.933997	0.0338132	0.157953	0.0754979	0.0314991
3.44_736.68	1.07541	0.0373714	0.921396	0.0326091	0.154279	0.0722335	0.0316265
0.19_186.05	1.08535	0.0380028	0.911901	0.0319503	0.156626	0.0734437	0.0317273
2.12_888.57	0.948903	0.0358312	1.06083	0.033784	-0.156556	0.0738581	0.0323925
2.71_527.45	1.07048	0.038458	0.926183	0.0315564	0.153091	0.0720551	0.0326744
1.94_172.83	1.07881	0.0337425	0.91813	0.0356705	0.154565	0.0734293	0.0326874
2.12_802.56	1.08056	0.0386157	0.916457	0.0313759	0.156219	0.0735914	0.0327335
FA 32:0	1.06612	0.0367572	0.930442	0.0332539	0.155696	0.0732797	0.0327493
3.11_463.33	1.07336	0.0378503	0.923384	0.0321583	0.153641	0.0724014	0.0329126
SM d41:1	0.932687	0.0352055	1.08163	0.0343607	-0.15692	0.0744888	0.0329681
1.92_568.54	1.0855	0.0382282	0.911765	0.0317351	0.158507	0.074892	0.0330653
PC O-40:4	0.936327	0.0342249	1.07689	0.0358892	-0.155625	0.0737134	0.0330706
FA 16:0;O	1.07061	0.0364685	0.926054	0.0334876	0.153457	0.0724693	0.0334015
FA 14:1 (physeteric acid)	0.929743	0.0311089	1.08548	0.0399074	-0.153063	0.0722669	0.0334144
PC 38:6 Isomer A	0.940896	0.0363768	1.07101	0.0327276	-0.157816	0.0760277	0.033571
0.58_554.35	1.06164	0.0359253	0.934864	0.0340678	0.155421	0.0753322	0.0341748
0.20_198.98	1.07932	0.0366179	0.917639	0.0332719	0.152126	0.0722952	0.0343575
0.26_157.12	1.07809	0.0378006	0.91882	0.0321837	0.152155	0.0723089	0.0344198
1.37_393.28	1.08005	0.0397583	0.916942	0.0301966	0.151519	0.0722504	0.0346316
0.19_281.04	1.07818	0.0376745	0.918739	0.032304	0.151751	0.0723732	0.0350812
0.64_1049.68	1.0604	0.0339387	0.9361	0.035822	0.156403	0.0766206	0.0351317
2.31_796.55	1.08582	0.036787	0.911461	0.0330577	0.158486	0.0775353	0.035138
0.20_335.03	1.07792	0.0369143	0.918982	0.0330161	0.150919	0.0720309	0.0354333
PC 34:3 Isomer C	0.942716	0.0339311	1.06868	0.0363805	-0.153207	0.0735069	0.0355352
2.06_1568.16	0.936442	0.0354369	1.07674	0.0340946	-0.155025	0.0753329	0.0356855
1.89_353.34	1.08123	0.0369489	0.91582	0.032956	0.151649	0.0727863	0.035945
0.21_376.10	1.07455	0.0369475	0.922233	0.0330128	0.149959	0.0719186	0.0363509
PC 38:7	0.937034	0.0342232	1.07598	0.0359025	-0.154762	0.0756065	0.0366679
2.42_409.40	1.07582	0.0367742	0.921	0.0331621	0.149349	0.0721212	0.0372182
CE 20:4	0.942722	0.0343357	1.06867	0.0358268	-0.149394	0.0722299	0.0374343
0.66_468.31	1.08145	0.0394884	0.915609	0.0304837	0.148935	0.07218	0.0377555
PC 36:4 Isomer B	0.940513	0.0390581	1.0715	0.0278325	-0.158584	0.0811705	0.0379608
1.31_568.43	0.941915	0.0356615	1.0697	0.0338814	-0.150933	0.0738581	0.0381282
2.34_581.43	1.06722	0.0368073	0.929362	0.0331986	0.150339	0.0730526	0.038491
1.29_282.25	1.07649	0.0390748	0.920359	0.0309141	0.148215	0.0725118	0.0394463
0.50_482.29	1.06275	0.03706	0.93377	0.0329834	0.148221	0.0725936	0.0402566
FA 13:0 (tridecylic acid)	1.08216	0.0354356	0.914928	0.03426	0.146779	0.0719825	0.0403891
2.13_774.59	0.955209	0.0332636	1.05295	0.0373207	-0.151345	0.0741693	0.0404633
1.95_647.50	1.06606	0.0371238	0.930507	0.032903	0.146889	0.0720745	0.0405586
3.14_672.59	0.943536	0.0330892	1.06763	0.0374906	-0.149771	0.0736338	0.0408365
3.20_666.64	1.04582	0.0354126	0.950804	0.0346879	0.150924	0.0745355	0.0419681
2.10_1571.17	0.935699	0.0336657	1.07771	0.0366613	-0.150134	0.076531	0.0421717
1.90_835.58	0.941454	0.0356965	1.07029	0.0338167	-0.148584	0.0739236	0.0422076
2.72_719.55	1.05448	0.0371287	0.942018	0.032952	0.148755	0.0734721	0.042245
0.39_295.23	1.06243	0.0378419	0.934081	0.0322029	0.145308	0.0723184	0.0430949
2.09_505.38	1.07885	0.0377162	0.918097	0.0322603	0.145266	0.0723155	0.0431102
TG 56:0	1.06946	0.038408	0.927169	0.0316093	0.144488	0.0717886	0.0432332
0.21_469.03	1.07239	0.0362785	0.924318	0.0336439	0.144705	0.0719681	0.0436001
0.92_355.26	1.06512	0.0360121	0.931428	0.0339556	0.150423	0.0749773	0.043635
1.89_843.58	1.06012	0.0350825	0.936373	0.0348447	0.147507	0.0734598	0.0436967
2.23_1572.19	0.93856	0.0342063	1.07401	0.0359489	-0.148576	0.0747884	0.0440753
0.23_368.90	1.0661	0.0372372	0.930465	0.0327926	0.14333	0.0716506	0.0448171
2.23_748.53	0.944904	0.0339245	1.06589	0.0364123	-0.147266	0.0739476	0.0449388
2.25_1568.16	0.940447	0.0363711	1.07158	0.0327233	-0.148915	0.0764008	0.0451022
0.58_531.30	1.05897	0.0366432	0.937526	0.0334107	0.144986	0.0736046	0.0455925
0.19_153.02	1.07788	0.0390243	0.91902	0.0309659	0.146067	0.0734122	0.0457562
2.11_743.58	0.935123	0.0339449	1.07845	0.0362667	-0.142924	0.0723341	0.0466284
0.19_215.03	1.06342	0.0364946	0.933109	0.0335221	0.144511	0.0730694	0.0470314
0.18_128.04	1.07622	0.0381418	0.920622	0.03186	0.14345	0.0726706	0.0471032
FA 16:1 (palmitoleic acid)	0.933141	0.0317213	1.08103	0.0391652	-0.14	0.07	0.04
2.06_787.60	0.938282	0.0322789	1.07437	0.0384873	-0.144462	0.0734676	0.0475446
2.26_1546.18	0.942736	0.03282	1.06865	0.0378271	-0.148742	0.0779058	0.0476723
TG 56:4	1.07124	0.0370056	0.925442	0.0329829	0.141999	0.0721153	0.0481018
2.09_1593.17	0.93633	0.0342777	1.07689	0.0358141	-0.148394	0.0767745	0.0481179
0.42_474.29	1.07719	0.0393715	0.919683	0.0306034	0.142442	0.0726341	0.0484091
PC O-32:0	0.948001	0.0351175	1.06197	0.0348078	-0.145448	0.0742776	0.0484816
0.19_296.08	1.06702	0.0366715	0.92956	0.0333282	0.14158	0.0721251	0.0487508
2.74_631.49	1.0556	0.0377063	0.940891	0.0323556	0.14383	0.0733084	0.0488719
0.27_391.29	1.07235	0.0393998	0.924359	0.0305656	0.141213	0.0723253	0.0493976
2.23_1593.17	0.943991	0.0331709	1.06705	0.0373891	-0.142855	0.073856	0.049588
2.03_789.56	1.07206	0.0382735	0.924645	0.0317414	0.14105	0.0726205	0.0498684
2.30_724.53	0.950429	0.0336234	1.05892	0.0368504	-0.145309	0.0748577	0.0499354
